# Supplementary material for: Deciphering signaling mechanisms and developmental dynamics in extraembryonic mesoderm specification from hESCs
Source: Nat Commun. 2025 May 21;16:4688. doi: 10.1038/s41467-025-59491-x (PMC12095623; doi:10.1038/s41467-025-59491-x)
Supplement: Supplementary file 7 — Source Data [file 41467_2025_59491_MOESM7_ESM.zip]

Archive with 4 entries (3 files):
- Source Data/Source Data (Bulk RNA-seq and scRNA-seq).zip
- Source Data/Source Data (E10-14 human embryos, Processed scRNA-seq dataset).zip
- Source Data/Source Data (Quantification data).xlsx
- Source Data/
