# Supplementary material for: Deciphering signaling mechanisms and developmental dynamics in extraembryonic mesoderm specification from hESCs
Source: Nat Commun. 2025 May 21;16:4688. doi: 10.1038/s41467-025-59491-x (PMC12095623; doi:10.1038/s41467-025-59491-x)
Supplement: Supplementary file 7 — Source Data [file 41467_2025_59491_MOESM7_ESM.zip › Source Data/Source Data (Quantification data).xlsx]

## Sheet: Fig. 2b
Fluorescence intensity profiles in Fig. 2b
a1					a2					b1					b2					m1					m2					n1					n2
X(Distance) (μm)	Y (the fluorescence intensity of Active β-Catenin）(a.u.)	Y (the fluorescence intensity of DAPI）(a.u.)	Y (the fluorescence intensity of GATA6）(a.u.)	Y (the fluorescence intensity of TFAP2A）(a.u.)	X(Distance) (μm)	Y (the fluorescence intensity of Active β-Catenin）(a.u.)	Y (the fluorescence intensity of DAPI）(a.u.)	Y (the fluorescence intensity of GATA6）(a.u.)	Y (the fluorescence intensity of TFAP2A）(a.u.)	X(Distance) (μm)	Y (the fluorescence intensity of Active β-Catenin）(a.u.)	Y (the fluorescence intensity of DAPI）(a.u.)	Y (the fluorescence intensity of GATA6）(a.u.)	Y (the fluorescence intensity of TFAP2A）(a.u.)	X(Distance) (μm)	Y (the fluorescence intensity of Active β-Catenin）(a.u.)	Y (the fluorescence intensity of DAPI）(a.u.)	Y (the fluorescence intensity of GATA6）(a.u.)	Y (the fluorescence intensity of TFAP2A）(a.u.)	X(Distance) (μm)	Y (the fluorescence intensity of DAPI）(a.u.)	Y (the fluorescence intensity of GATA6）(a.u.)	Y (the fluorescence intensity of Psmad1/5/9）(a.u.)	Y (the fluorescence intensity of TFAP2A）(a.u.)	X(Distance) (μm)	Y (the fluorescence intensity of DAPI）(a.u.)	Y (the fluorescence intensity of GATA6）(a.u.)	Y (the fluorescence intensity of Psmad1/5/9）(a.u.)	Y (the fluorescence intensity of TFAP2A）(a.u.)	X(Distance) (μm)	Y (the fluorescence intensity of DAPI）(a.u.)	Y (the fluorescence intensity of GATA6）(a.u.)	Y (the fluorescence intensity of Psmad1/5/9）(a.u.)	Y (the fluorescence intensity of TFAP2A）(a.u.)	X(Distance) (μm)	Y (the fluorescence intensity of DAPI）(a.u.)	Y (the fluorescence intensity of GATA6）(a.u.)	Y (the fluorescence intensity of Psmad1/5/9）(a.u.)	Y (the fluorescence intensity of TFAP2A）(a.u.)
0	69	69	55	66	0	66	65	56	66	0	69	58	54	65	0	57	53	52	64	0	58	56	64	70	0	180	67	117	90	0	72	57	93	81	0	70	56	96	83
0.429	68.137	70.37	55.507	65.137	0.429	63.315	64.548	56	66.4836	0.429	74.26	57	53	65	0.429	55.227	53	52	64	0.429	58	56	62.422	71.4082	0.429	167.631	67.26	122.441	90.9146	0.429	71.29	56.021	101.232	80.529	0.429	72.309	56.5328	104.279	81.757
0.8579	67.99	72.479	56	64.2839	0.858	62.251	64.967	56	66.9918	0.8579	68.792	56	53	65	0.858	53.135	53	52	64	0.8579	58.138	56	61.184	72	0.8579	156.263	67.35	138.464	91.5062	0.8579	70.567	56	102.951	80.044	0.8579	74.409	57.0455	112.358	80.657
1.2869	67.479	75.219	56	64.5205	1.287	62.624	65.451	56.451	67.9051	1.2869	60.375	55.156	52.156	64.156	1.287	52.227	53	52	64	1.2869	59.224	56	60.458	72	1.2869	147.063	67.037	163.056	92	1.2869	69.85	56	97.399	79.567	1.2869	75.541	57.8158	118.129	80.598
1.7159	67.904	77.507	56.467	65.4795	1.716	63.499	66.4	56.934	69.9313	1.7159	55.583	55	52	64	1.716	52	53	52	64.143	1.7159	60.075	56	61.313	72	1.7159	143.705	67	176.522	92.6296	1.7159	69.173	56	90.919	79.089	1.7159	76.338	58	115.313	81.051
2.1448	69.483	78.922	56.853	67.1644	2.145	64.746	67.574	57.262	71.7463	2.1448	54.479	55	52	64	2.145	52	53	52	64.075	2.1448	60.951	56	62.891	71.9948	2.1448	142.576	67.208	172.865	93.7654	2.1448	69.083	55.112	85.14	78.779	2.1448	76.729	58	110.228	81.743
2.5738	71.075	79.829	57	69.5827	2.574	66.272	69.026	57	73.4711	2.5738	55.062	54.312	52	64	2.574	52	53	52	64.837	2.5738	62.469	56	66.464	72	2.5738	142.809	67.964	178.538	94.5185	2.5738	69.572	54.639	81.189	78.567	2.5738	78.166	57.9837	107.59	82
3.0028	71.525	79.529	57	73.2192	3.003	67.245	70.432	57.338	76.5874	3.0028	55.906	54	52.635	64	3.003	52	53	52.088	65	3.0028	65.603	56.857	74.937	72.5238	3.0028	145.241	68.694	210.839	97.0959	3.0028	69.986	54.328	80.18	78.328	3.0028	79.86	57.3217	109.188	82
3.4318	71.106	80.05	57	76.7176	3.432	68.994	71.735	57.003	79.3407	3.4318	56.75	54	53	65	3.432	51.55	53	52.727	65	3.4318	72.302	58.578	89.977	73.6109	3.4318	149.118	69.259	274.026	102.568	3.4318	70.064	54.02	83.106	78.798	3.4318	82.39	57.5736	114.207	81.426
3.8607	70.569	80.225	57	78.5342	3.861	70.698	72.872	57.045	81.0252	3.8607	58.594	54	53	65	3.861	51	53	52.825	65	3.8607	86.65	61.096	115.781	76.551	3.8607	152.198	70.667	358.432	106.889	3.8607	69.662	53.963	95.512	78.85	3.8607	84.873	57.7015	122.167	81.923
4.2897	70.544	80.482	57	78.7945	4.29	72.493	73.123	57	79.6928	4.2897	60.958	54	53	65	4.29	51	53	52.915	65	4.2897	119.563	66.898	156.563	80.9456	4.2897	153.991	71.288	354.806	109.617	4.2897	69.503	54	130.691	79.333	4.2897	87.742	58	131.657	83.116
4.7187	70.133	80.448	57	77.0646	4.719	72.145	73.103	57	76.7765	4.7187	62.573	54	53	66	4.719	51	53	52.5	65	4.7187	165.829	76.102	202.795	86.5711	4.7187	156.784	72.481	288.142	110.347	4.7187	70.325	54	174.274	79.372	4.7187	90.498	58	137.834	84.319
5.1476	69.947	80.481	57.053	75.8649	5.148	69.092	72.492	57	73.7215	5.1476	63.875	54.625	53	66	5.148	51.061	53	52.675	65.675	5.1476	211.143	87.306	248.455	93.1691	5.1476	164.883	73.889	212.514	109.815	5.1476	71.511	54	187.644	79.8	5.1476	92.166	58.0652	138.934	85.065
5.5766	69.82	80.458	57	75.3209	5.577	64.849	71.691	57	70.8895	5.5766	65.031	55	53	67	5.577	51.835	53	53	66	5.5766	252.513	98.234	297.18	98.3631	5.5766	179.509	74.79	211.469	109.104	5.5766	73.811	54.677	161.143	80.639	5.5766	93.013	58.9136	136.192	85.927
6.0056	70.035	81.131	57.096	75	6.006	61.332	70.934	57	68.5667	6.0056	69.729	56	53	67	6.006	52.638	53.482	53	66	6.0056	291.413	105.698	354.984	102.143	6.0056	191.39	75.999	228.58	107.666	6.0056	77.1	55.611	131.04	82.012	6.0056	93.86	58.5342	129.64	86
6.4345	69.885	81.488	57.603	75	6.435	59.881	70.493	57	67	6.4345	99.406	58	53	68	6.435	54.914	54	53	66	6.4345	344.741	113.458	426.676	104.557	6.4345	196.016	76.427	236.401	104.427	6.4345	81.431	56.583	117.868	83	6.4345	94.707	58.9913	123.326	86
6.8635	69.712	81.822	58.918	75	6.864	59.006	69.525	57	67	6.8635	204.833	59.167	53	68.833	6.864	58.071	54	53	66	6.8635	441.077	137.069	501.845	106.252	6.8635	195.014	77.076	234.122	101.852	6.8635	86.143	57.457	114.543	84.19	6.8635	95.555	59	121.75	85.969
7.2925	68.836	82.537	59.616	74.0713	7.292	59.898	69.648	57	66.1313	7.2925	392.51	60.115	53	69	7.292	64.422	54.719	53	66.706	7.2925	617.455	198.098	557.737	107.83	7.2925	190.74	77.802	238.014	99.6917	7.2925	89.583	58.528	114.859	85.467	7.2925	96.803	59	123.973	85.655
7.7214	67.767	84.271	60.123	73.589	7.721	61.706	69.296	57	66	7.7214	544.125	61.062	53	69	7.721	76.256	55	53	67	7.7214	901.496	308.682	597.91	109.061	7.7214	188.568	80.222	255.914	98.6667	7.7214	92.35	59.5	126.45	86.35	7.7214	98.249	59	126.888	85.443
8.1504	66.846	87.558	60.63	73.0859	8.15	64.239	69.618	57	66	8.1504	617.406	62.01	53	69	8.15	99.188	55.545	53	67.246	8.1504	1317.92	459.698	622.679	109.231	8.1504	189.647	85.22	293.551	98.1235	8.1504	94.406	60.727	203.041	87.472	8.1504	98.974	59.0843	130.934	85
8.5794	66.151	91.096	61.173	73.0494	8.579	65.804	70.493	57	66	8.5794	641.333	62.958	53	69	8.579	134.551	56.841	53	67.284	8.5794	1659.78	627.481	648.022	109	8.5794	195.236	95.598	350.3	98.0864	8.5794	96.21	62.222	362.173	88.444	8.5794	99.288	59.3254	139.721	85
9.0083	66.852	95.151	62.288	73.6849	9.008	66.677	71.947	57.465	66	9.0083	645.656	62.906	53	70	9.008	166.25	57.381	53	67.931	9.0083	1864.14	783.429	676.429	109	9.0083	221.052	127.826	407.623	98.7407	9.0083	97.817	62.983	446.093	89.433	9.0083	99.939	59.8298	155.323	85.188
9.4373	67.466	99.503	63.301	73.4753	9.437	67.361	75.245	58.154	66.2418	9.4373	593.229	63	53	70	9.437	177.947	58.737	53.737	68	9.4373	1895.98	928.07	705.901	109	9.4373	296.198	209.859	449.529	98.6565	9.4373	99.133	62.744	347.099	90.644	9.4373	101.536	60	168.248	85.899
9.8663	68.973	109.648	64.874	73.8324	9.866	67.245	80.347	59.369	67.341	9.8663	453.958	63	53	71	9.866	175.404	60.677	54	68.543	9.8663	1847.86	1049.34	734.34	108.762	9.8663	442.276	327.395	478.067	99	9.8663	99.867	62.144	213.13	91.677	9.8663	103.707	60.4847	177.297	86.738
10.2953	71.534	131.272	67.674	73.2616	10.295	68.212	90.163	62.189	68.9875	10.2953	320.75	63	53.75	72	10.295	172.883	62.531	54	69.349	10.2953	1720.51	1129.2	755.224	108.143	10.2953	677.133	473.556	506.705	99.0521	10.2953	100.6	60.844	139.356	92.333	10.2953	106.853	61	184.902	88.118
10.7242	76.468	171.09	79.966	73.4384	10.724	72.355	109.931	70.594	71.609	10.7242	285.052	64	54	73	10.724	179.608	63.928	54	70	10.7242	1629.79	1156.88	771.794	108.381	10.7242	947.127	608.236	546.542	99.531	10.7242	101.325	59.694	116.755	93.306	10.7242	109.978	61.4407	201.314	89.498
11.1532	84.831	227.634	114.196	73.8178	11.153	83.613	146.089	91.673	73.7966	11.1532	323.562	65.646	54	74.646	11.153	202.923	65.325	54	70	11.1532	1644.99	1168.9	789.442	109.034	11.1532	1093.71	707.306	600.113	98.9928	11.1532	102	58.781	109.248	94.278	11.1532	113.079	62.0262	229.185	90.878
11.5822	97.81	291.037	185.588	74.1634	11.582	100.154	197.142	132.812	75.2299	11.5822	362.125	67.594	54	75.594	11.582	246.707	66.757	54.733	70.768	11.5822	1761.98	1192.37	811.359	110.612	11.5822	1133.78	784.889	657.444	98	11.5822	102	58.338	105.775	95.5	11.5822	115.62	62.8734	241.416	92.209
12.0111	115.137	350.989	286.913	74.3246	12.011	124.738	253.885	194.148	77.2436	12.0111	354.208	69.542	54	77.542	12.011	296.56	67.887	55	71.574	12.0111	1897.32	1235.7	837.206	112.317	12.0111	1113.73	843.457	702.349	96.5339	12.0111	102	57.931	108.175	97.375	12.0111	118.822	63.6607	230.586	93.697
12.4401	133.427	399.43	378.201	75	12.44	151.304	305.829	262.924	79.7284	12.4401	305.958	72.49	54	79.49	12.44	345.936	69.38	55	72.517	12.4401	1975.92	1299.39	863.939	115.495	12.4401	1089.71	879.474	721.635	95.1645	12.4401	102.18	57.942	115.453	99.331	12.4401	122.153	64.4498	212.631	95.33
12.8691	153.517	437.945	423.743	75	12.869	173.89	341.653	332.16	81.2424	12.8691	250.125	76	55	81.875	12.869	408.702	70	55.136	74.1	12.8691	1996.93	1353.27	878.691	117.16	12.8691	1097.29	898.824	715.968	94.7805	12.8691	103.028	58.167	122.944	101.639	12.8691	125.635	65.3901	210.581	97.237
13.298	171.217	472.763	434.003	75.7534	13.298	191.193	369.513	386.98	83.0955	13.298	215.542	79.385	55	83.771	13.298	514.6	70	55.993	76.306	13.298	1999.64	1399.24	890.197	119.66	13.298	1120.46	904.807	710.262	94.7525	13.298	103.627	58.544	128.786	104.221	13.298	130.079	66.6503	223.505	99.524
13.727	175.536	509.615	426.364	76.6164	13.727	197.79	394.262	411.977	83.9767	13.727	200.667	83	55.333	86.667	13.727	587.522	70.799	56	78.507	13.727	1992.19	1430.08	892.266	121.898	13.727	1158.76	903.512	716.909	94.9383	13.727	105.262	59.644	135.627	105.506	13.727	134.528	67.9389	236.953	101.224
14.156	169.063	547.272	404.049	77.9589	14.156	190.595	429.16	403.487	84.8627	14.156	192.812	87.281	56	89.562	14.156	559.013	70.803	56	80.711	14.156	1983.86	1453.45	890.192	123.571	14.156	1217.36	905.097	723.015	95	14.156	107.367	59.967	140.397	106.4	14.156	138.431	67.6245	238.376	103.468
14.5849	162.151	579.175	373.418	79.1893	14.585	170.747	469.589	376.893	83.8209	14.5849	194.229	92.458	57	93.229	14.585	474.899	71	56.411	82.967	14.5849	1980.43	1485.17	871.236	122.96	14.5849	1292.92	915.239	711.214	95.3963	14.5849	110.1	61	131.838	107.989	14.5849	142.236	67.1742	231.43	109.026
15.0139	164.455	597.716	343.559	80.2055	15.014	153.58	500.177	343.719	81.8051	15.0139	199.406	101.354	58	97.354	15.014	423.515	71.218	57	85.048	15.0139	1982.79	1510.27	855.571	121.095	15.0139	1391.4	929.761	687.82	96.8378	15.0139	113.778	61	118.086	109.712	15.0139	145.182	67	227.748	119.291
15.4429	173.974	601.405	329.114	81.137	15.443	147.277	512.264	316.338	80.7124	15.4429	197	115.5	60	103.125	15.443	372.23	72.297	57.007	87.587	15.4429	1985.47	1520.42	852.461	118.088	15.4429	1463.48	940.864	650.469	98.1605	15.4429	118.4	61	116	111.8	15.4429	149.485	67.4079	246.075	136.08
15.8718	179.152	598.158	335.73	82.863	15.872	154.024	503.976	298.564	80.8925	15.8718	194.927	144.583	66	110.219	15.872	349.673	73.694	57.717	89.671	15.8718	1992.17	1498.89	872.219	113.872	15.8718	1487.55	939.232	629.768	99.3913	15.8718	124.967	61.972	120.482	117.156	15.8718	160.689	69.6255	301.418	161.857
16.3008	172.999	599.844	360.737	84.0013	16.301	167.962	499.583	294.221	81.9881	16.3008	198.062	196.271	78.021	124.125	16.301	375.859	75.273	58	91.545	16.3008	1947.39	1440.97	906.163	111.503	16.3008	1382.98	923.748	634.568	100.195	16.3008	133.422	61.922	133.14	127.233	16.3008	188.74	74.5841	381.61	199.633
16.7298	162.45	610.282	402.445	84.9202	16.73	180.395	502.894	305.857	83.7194	16.7298	204.375	273.594	93.875	151.781	16.73	422.061	76.931	58.045	93	16.7298	1867.44	1376.62	927.452	108.531	16.7298	1205.45	912.011	690.48	99.4376	16.7298	150.856	62.6	170.014	151.246	16.7298	251.026	82.0219	452.546	250.319
17.1588	158.225	622.831	458.904	85.2353	17.159	184.258	528.916	340.073	85.0247	17.1588	219.167	347.5	105.5	203.333	17.159	417.191	79.134	58.727	93	17.1588	1749.07	1321.44	905.316	106.243	17.1588	1047.49	913.425	773.635	97.7037	17.1588	190.63	62.444	250.79	202	17.1588	366.082	87.0087	502.947	310.594
17.5877	162.983	633.212	514.775	84.0548	17.588	184.942	560.949	393.364	87.3403	17.5877	238.354	394.156	109.917	260.542	17.588	366.174	81.405	59.27	93.27	17.5877	1657.41	1272.31	834.573	104.13	17.5877	991.819	937.067	832.437	96.2963	17.5877	281.325	63.067	304.727	287.618	17.5877	477.158	88.7398	533.555	372.487
18.0167	177.619	635.708	551.023	82.5367	18.017	192.043	586.879	454.638	89.5202	18.0167	264.688	423.062	108.875	308.438	18.017	326.906	85.107	59.975	93.975	18.0167	1605.57	1206	727	101.714	18.0167	1048.08	954.642	826.808	96.9328	18.0167	416.983	63.806	332.806	392.95	18.0167	548.303	90.0041	553.885	430.484
18.4457	199.735	633.808	560.543	81.9775	18.446	203.94	606.027	511.886	90.7135	18.4457	317.354	450.208	109.042	345.594	18.446	294.782	88.821	60.804	94.804	18.4457	1569.99	1105.92	600.661	99.517	18.4457	1141.18	948.688	796.58	99.5757	18.4457	542.82	64.753	359.877	492.197	18.4457	580.227	91.8167	567.97	479.061
18.8746	215.118	630.071	538.252	82	18.875	213.263	624.732	555.549	90.1671	18.8746	374.667	485.167	110.417	381.792	18.875	262.632	92.895	61.474	95.474	18.8746	1486.66	937.278	481.419	97.148	18.8746	1233.1	913.593	759.86	105.251	18.8746	621.454	65.778	396.531	556.086	18.8746	589.404	94.1572	583.992	508.739
19.3036	214.452	624.501	490.209	81.8397	19.304	215.365	641.92	583.896	89.403	19.3036	372.719	522.75	110.656	411.781	19.304	268.018	97.778	62.165	97.151	19.3036	1315	707.711	380.006	94.2653	19.3036	1282.44	862.877	728.914	108.716	19.3036	651.875	67.5	434.375	583.188	19.3036	588.999	96.0667	588.569	514.849
19.7326	202.564	619.183	434.817	81.5215	19.733	214.614	654.159	596.016	88.9549	19.7326	328.812	547.521	110.792	426.542	19.733	293.271	103.158	63.016	99.425	19.7326	1073.43	454.948	304.098	91.449	19.7326	1293.69	830.897	690.125	108.349	19.7326	644.562	69.444	466.243	586.375	19.7326	601.746	98.4891	577.902	492.76
20.1615	188.419	613.241	392.307	81.8219	20.162	212.369	659.04	596.274	88.0292	20.1615	311.208	554.667	112.344	422.958	20.162	323.065	109.553	63.69	101.76	20.1615	775.765	239.016	251.491	88.5374	20.1615	1266.39	827.534	638.48	105.151	20.1615	609.765	70.694	495.236	575.807	20.1615	615.637	100.856	531.271	462.871
20.5905	178.902	607.992	371.826	82	20.591	209.009	662.725	586.073	88.0038	20.5905	352	558	115	413.5	20.591	342.383	115.693	64.699	105.268	20.5905	473.35	132.041	224.682	85.102	20.5905	1227.43	846.765	580.783	102.283	20.5905	564.756	71	523.333	567.133	20.5905	636.317	101.856	500.287	448.648
21.0195	172.428	607.518	365.93	82	21.019	203.045	658.077	573.011	88.2608	21.0195	450.854	566.917	118.208	417.625	21.019	350.368	120.378	65.482	108.974	21.0195	296.444	99.333	216.778	82.6667	21.0195	1175.78	870.852	520.913	99.8087	21.0195	524.406	71	544.915	568.483	21.0195	647.206	101.949	506.013	454.846
21.4484	169.975	613.801	371.82	81.6575	21.448	203.832	650.615	564.192	88	21.4484	515.104	585.021	119.812	429.208	21.448	379.17	123.713	66.311	112.414	21.4484	255.905	97.994	222.96	81.0735	21.4484	1148.53	878.791	485.889	98.3204	21.4484	499.272	71	544.272	582.565	21.4484	653.125	101.87	548.298	478.598
21.8774	168.413	631.57	392.01	81.1665	21.877	214.409	652.881	556.002	88	21.8774	450.469	609.719	124.312	443.969	21.877	436.121	126.624	67.355	116.504	21.8774	317.959	126.796	244.289	80.5685	21.8774	1106.57	868.497	462.388	99.0027	21.8774	501.714	71	526.7	607.058	21.8774	647.694	101.965	586.838	508.166
22.3064	169.233	654.041	427.093	81.5645	22.306	228.563	664.963	547.076	88	22.3064	345.583	627.708	132	467.208	22.306	497.083	130.225	68.903	120.169	22.3064	468.047	206.319	280.84	81.0405	22.3064	1039.3	836.282	442.959	101.642	22.3064	532.338	71	505.968	632.323	22.3064	638.43	101.26	594.992	531.589
22.7353	165.986	673.91	461.446	81.978	22.735	242.773	681.748	526.385	88.4867	22.7353	326.49	624.438	140.479	487.969	22.735	497.444	136.438	70.28	123.739	22.7353	692.857	367.543	342.234	82.4895	22.7353	991.203	780.602	430.84	104.654	22.7353	577.54	71.528	490.185	649.161	22.7353	640.236	99.6525	578.769	542.691
23.1643	161.219	678.533	485.936	82.9826	23.164	248.85	692.994	491.291	89.3202	23.1643	400.312	603.312	145.375	493.75	23.164	474.913	151.366	73.426	128.887	23.1643	946.303	550.379	426.566	85.2653	23.1643	1007.78	701.333	412.444	106.111	23.1643	612.3	72.45	477.75	654.55	23.1643	674.352	97.1423	553.335	545.677
23.5933	163.379	668.193	500.72	83.589	23.593	241.775	694.13	437.553	89.9947	23.5933	524.531	583.698	144.135	504.427	23.593	484.329	186.763	82.434	137.908	23.5933	1169.07	728.346	519.852	88.6531	23.5933	1020.53	585.273	374.044	106.007	23.5933	623.063	73	462.475	650.271	23.5933	716.75	96.5939	537.348	546.856
24.0223	173.214	635.313	498.953	84.2027	24.022	231.344	685.157	380.059	89.8162	24.0223	598.833	580.25	138.917	526.667	24.022	529.549	239.45	105.018	156.375	24.0223	1318.44	872.19	606.429	92.3016	24.0223	889.213	393.614	307.146	104.37	24.0223	619.627	73	441.677	638.906	24.0223	731.861	98.1768	542.285	550.955
24.4512	185.467	586.561	477.812	84.1096	24.451	221.302	650.248	345.832	90.0975	24.4512	561.469	583.344	132.969	562.062	24.451	564.324	292.368	146.924	208.785	24.4512	1429.38	961.35	671.347	95.5102	24.4512	602.83	206.767	247.938	101.852	24.4512	621.857	72.743	425.308	627.126	24.4512	718.896	101.859	585.856	560.076
24.8802	186.759	535.065	444.072	83.6027	24.88	214.897	603.3	323.686	91.8309	24.8802	450.229	579.625	128.042	585.396	24.88	536.705	329.107	180.377	296.559	24.8802	1528.58	982.448	699.17	98.4202	24.8802	347.998	123.346	223.744	100.37	24.8802	634.148	72.088	424.81	619.233	24.8802	695.868	105.084	665.539	574.395
25.3092	178.499	502.803	415.305	83.0959	25.309	209.028	548.71	312.45	93.1433	25.3092	372.396	558.458	129.219	591.125	25.309	457.637	347.83	198.749	394.756	25.3092	1609.11	971.859	695.338	100.408	25.3092	247.522	105.022	228.495	98.963	25.3092	640.391	71.579	434.595	617.15	25.3092	694.064	107.837	742.839	589.659
25.7381	166.424	489.356	390.284	81.8082	25.738	202.276	495.583	291.199	92.9623	25.7381	331.125	527.5	135.25	589.125	25.738	401.008	351.359	207.497	458.647	25.7381	1695.3	948.545	675.574	103.041	25.7381	246.498	125.381	257.771	98.1372	25.7381	630	71	441.333	620.889	25.7381	709.39	108.187	758.494	601.089
26.1671	158.976	478.722	360.89	81.0822	26.167	193.359	449.097	267.259	91.4741	26.1671	310	498.417	139.177	593.125	26.167	395.565	349.765	214.101	501.332	26.1671	1767.9	930.193	656.126	105.408	26.1671	351.751	214.232	320.826	98.0811	26.1671	616.913	71	436.776	628.563	26.1671	723.448	106.649	725.998	612.251
26.5961	154.996	457.037	327.313	80.5753	26.596	178.758	395.572	218.142	89.7829	26.5961	312.167	479.062	139	589.375	26.596	466.548	351.81	220.796	534.104	26.5961	1839.16	931.208	652.172	107.014	26.5961	609.448	474.195	430.818	98.1235	26.5961	615.692	71.225	421.244	637.834	26.5961	720.016	103.459	672.147	624.181
27.025	150.625	417.229	285.599	80.0432	27.025	160.691	342.783	166.886	89.2154	27.025	344.812	466.375	140	575.156	27.025	530.506	364.839	224.893	579.284	27.025	1892.57	951.857	663.857	108.143	27.025	863.901	774.556	544.889	98.5432	27.025	634.138	72	411.413	647.525	27.025	707.024	101.821	633.153	635.495
27.454	140.046	355.466	232.066	79.7671	27.454	142.495	278.802	115.1	87.0704	27.454	397.667	455	142	551	27.454	513.858	389.526	226.432	638.319	27.454	1961.03	992.406	681.337	107.531	27.454	994.376	983.428	635.677	99.8765	27.454	661.442	72	418.689	651.086	27.454	691.26	101.112	610.428	648.247
27.883	126.462	274.818	162.278	78.8135	27.883	129.831	225.109	90.288	85.2985	27.883	435.885	441.094	137.615	528.677	27.883	436.148	417.63	227.756	694.73	27.883	2012.26	1057.72	698.633	107.332	27.883	1020.54	1072.08	681.528	100	27.883	678.897	72.103	446.028	648.492	27.883	695.182	103.168	606.558	659.579
28.3119	112.346	181.951	96.622	76.6301	28.312	120.999	181.529	78.142	84.3353	28.3119	443	428.312	129.438	507.25	28.312	367.158	441.842	227.789	726.474	28.3119	2061.72	1146.48	717.038	107.662	28.3119	1018.2	1120.27	706.982	99.3512	28.3119	678.711	72.767	470.878	643.4	28.3119	722.758	105.646	609.741	673.062
28.7409	95.762	120.775	72.599	73.5753	28.741	116.48	151.52	72	83.4	28.7409	424.844	418.875	125.979	488.719	28.741	340.408	442.93	228.926	710.901	28.7409	2132.84	1233.89	744.202	108.245	28.7409	1049.94	1149.95	715.448	98.0131	28.7409	662.186	73.144	484.965	635.297	28.7409	763.157	108.01	623.29	677.257
29.1699	80.642	93.579	63.812	68.9628	29.17	112.267	131.06	68.576	82.106	29.1699	414.542	409.167	124	455.333	29.17	356.306	423.604	242.11	655.045	29.1699	2176.45	1300.24	779.262	108.066	29.1699	1122.94	1161.31	708.42	97.1777	29.1699	636.518	74.111	502.96	628.501	29.1699	796.008	109.38	639.107	677.088
29.5988	70.271	82.244	59.944	65.9165	29.599	104.884	118.866	66.063	80.8897	29.5988	436.375	396.219	116.812	411.625	29.599	396.99	393.849	259.739	574.855	29.5988	2137.67	1340.42	815.644	107.306	29.5988	1232.88	1140.47	689.996	97.3333	29.5988	610.246	75	527.388	635.701	29.5988	819.65	110.039	641.96	673.188
30.0278	65.005	77.074	58.11	64.589	30.028	93.918	111.519	64.586	79.7761	30.0278	417.042	380.833	107	381.167	30.028	436.949	366.572	264.563	515.054	30.0278	2023.92	1357.22	837.254	106.571	30.0278	1366.19	1072.49	663.884	98.4635	30.0278	588.593	75	545.188	665.704	30.0278	839.887	109.997	630.321	664.755
30.4568	62.466	74.448	56.74	63.9962	30.457	83.072	107.134	62.967	79.1373	30.4568	344.76	367.323	103.396	367.375	30.457	480.973	346.927	256.154	496.772	30.4568	1847.63	1358.78	837.316	106.095	30.4568	1453.66	981.1	647.586	100.827	30.4568	583.59	75.027	563.293	709.743	30.4568	862.372	108.878	595.428	641.432
30.8858	60.863	72.163	56	64	30.886	77.304	104.418	62.204	77.8716	30.8858	299.25	362	106	356.75	30.886	525.99	337.033	233.736	551.448	30.8858	1663.16	1346.14	808.324	105.429	30.8858	1456.33	883.593	637.679	102.864	30.8858	609.6	76	586.4	741	30.8858	874.99	105.934	530.253	583.584
31.3147	60	70	56	64	31.315	74.957	102.003	61.152	76.3045	31.3147	303.094	361.198	108.208	336.625	31.315	531.518	336.528	209.21	636.528	31.3147	1525.45	1316.43	766.372	104.014	31.3147	1369.66	815.686	625.039	102.044	31.3147	668.331	76.972	603.389	746.013	31.3147	857.348	100.864	428.587	464.319
31.7437	59.137	69.137	56	64.9324	31.744	72.77	99.925	61	75.8447	31.7437	327.562	350.979	108.562	302.25	31.744	474.438	342.485	192.388	686.329	31.7437	1496.92	1267.72	726.018	101.592	31.7437	1264.29	797.524	605.643	98.9753	31.7437	719.978	77.64	581.575	732.936	31.7437	789.148	92.8119	312.151	320.2
32.1727	58.274	67.548	56	66.4558	32.173	71.511	97.269	60.295	75.2947	32.1727	355.031	323.781	105.719	257.781	32.173	418.111	353.974	187.912	678.387	32.1727	1561.32	1206.47	691.187	99.0379	32.1727	1216.52	817.971	587.838	95.963	32.1727	738.146	77.917	508.285	706.09	32.1727	655.242	83.6693	207.817	211.099
32.6016	58	66.411	56	68.7671	32.602	70.645	94.552	59.645	74.5284	32.6016	380.167	279.333	95.833	204.542	32.602	387.537	367.752	193.975	634.388	32.6016	1674.29	1147.94	665.829	97.9048	32.6016	1246.62	860.692	582.165	94.037	32.6016	743.316	76.956	425.244	659.02	32.6016	472.036	76.9871	141.578	149.934
33.0306	57.973	66	56	71.3438	33.031	69.601	91.49	59	74	33.0306	384.76	224.156	79.021	160.083	33.031	394.974	375.592	203.276	598.237	33.0306	1727.35	1080.35	636.365	96.4127	33.0306	1316.09	879.646	590.364	93.0123	33.0306	761.673	75.744	388.236	601.252	33.0306	284.688	73.1347	115.154	126.966
33.4596	57.634	66	56	72.9491	33.46	67.683	87.837	58.779	74.062	33.4596	348.875	170.75	67.062	129.375	33.46	404.935	373.171	206.882	573.01	33.4596	1707.78	1009.4	599.394	95.4286	33.4596	1407.16	861.099	601.268	92.2593	33.4596	781.717	74.533	383.667	538.661	33.4596	180.533	70.8734	109.633	121.393
33.8885	58.171	66.178	56	73.8292	33.889	65.873	84.327	57.904	73.8731	33.8885	292	133.802	62.115	113.458	33.889	412.123	364.208	205.608	554.054	33.8885	1636.69	929.862	551.531	94.1905	33.8885	1478.62	812.725	613.069	91.5062	33.8885	800.408	74.933	393.297	485.988	33.8885	154.321	69.3165	111.026	120.566
34.3175	58.493	67.123	56	73.4472	34.318	65.618	81.382	57.03	73.6175	34.3175	254.667	114.5	60.167	104.5	34.318	432.448	348.998	205.102	533.783	34.3175	1555.32	820.096	494.545	93.5377	34.3175	1501.32	768.215	629.251	90.7531	34.3175	830.765	74.889	406.457	458.136	34.3175	147.983	68.0742	117.911	122.187
34.7465	58.904	69.718	56.05	72.2961	34.746	65.531	78.269	56.856	72.8298	34.7465	245.188	104.438	59.219	97.656	34.746	475.903	331.1	207.849	522.82	34.7465	1504.11	697.98	436.755	92.9883	34.7465	1441	742	655	90	34.7465	857.263	74.162	411.575	465.462	34.7465	147.904	67.4747	124.953	124.086
35.1754	59.336	71.534	56.898	69.7185	35.175	65.412	75.907	56.097	71.6269	35.1754	263.354	97.542	59	93.542	35.175	537.746	318.093	211.125	535.843	35.1754	1475.94	552.048	380.456	93.1684	35.1754	1338.7	757.394	682.28	90	35.1754	846.7	74	415.925	497.412	35.1754	152.566	67.0714	132.328	126.108
35.6044	59.587	72	57	67.6849	35.604	65.538	73.025	56	70.9184	35.6044	307.677	91.646	58.323	89.646	35.604	594.991	314.811	211.733	560.512	35.6044	1399.29	416.66	333.031	93.1918	35.6044	1303.07	800.451	699.049	90.3086	35.6044	796.727	74	421.079	538.144	35.6044	158.981	66.9726	144.436	127.628
36.0334	60.411	71.507	57	67.0235	36.033	66.646	70.151	56	70.2014	36.0334	355	88.375	58.375	87.375	36.033	644.097	316.592	209.387	581.712	36.0334	1259.71	284.286	293.571	93	36.0334	1329.49	862.2	704.982	91.2222	36.0334	744.533	74	433.111	569.8	36.0334	164.004	67.6235	167.687	129.311
36.4623	63.605	71.082	57.438	68.2173	36.462	67.343	67.209	55.588	70	36.4623	393.948	85.427	58	86	36.462	666.808	315.908	207.34	596.512	36.4623	970.924	201.421	271.316	93.5727	36.4623	1362.27	918.065	691.779	92.6296	36.4623	720.341	73.805	448.365	578.154	36.4623	165.805	69.5702	201.847	128.561
36.8913	73.072	71.937	58.808	69.2682	36.891	68.09	65.194	55	70	36.8913	386.375	84.479	59	86	36.891	662.815	310.229	205.692	607.605	36.8913	675.919	136.162	255.898	93.6446	36.8913	1343.07	945.658	665.944	94.037	36.8913	707.77	72.844	430.291	554.49	36.8913	162.471	71.3321	246.871	129.476
37.3203	91.105	74.701	60.252	70.1781	37.32	67.935	63.75	54.842	70	37.3203	322.312	83.531	59	86	37.32	615.705	306.66	202.093	645.899	37.3203	401.971	102.7	248.262	94.0612	37.3203	1287.96	938.148	618.748	95.4444	37.3203	685.096	71.05	372.425	482.217	37.3203	159.325	72.3493	284.066	132.95
37.7493	108.296	82.016	61.923	71.5479	37.749	67.982	62.047	54.015	70	37.7493	256.333	82.583	59	86	37.749	545.895	308.316	195.316	712.421	37.7493	266.37	90.217	249.733	94.5442	37.7493	1201.15	899.744	563.214	96.8519	37.7493	640.415	68.289	285.706	358.18	37.7493	160.487	73.4323	322.891	139.918
38.1782	105.47	96.806	65.431	72.1982	38.178	69.755	62	54	70	38.1782	222.896	82.635	59	87	38.178	448.142	321.523	184.552	740.201	38.1782	201.247	86.624	260.577	95.3401	38.1782	1106.23	837.042	501.606	97.9811	38.1782	558.866	64.504	190.379	229.587	38.1782	174.266	74.7948	364.75	153.236
38.6072	89.89	122.321	75.343	73.9041	38.607	74.691	61.658	54	70	38.6072	211.5	83.688	59	88	38.607	388.642	336.04	174.078	725.758	38.6072	200.023	91.047	290.233	98.2711	38.6072	1008.99	763.852	449.568	97.9136	38.6072	397.75	61.25	122.5	144.25	38.6072	218.825	76.4763	363.483	183.973
39.0362	79.378	160.409	108.279	75.2466	39.036	86.756	62	54	70.0035	39.0362	210.51	85	59	89	39.036	345.305	345.687	169.821	665.229	39.0362	225.524	109.746	348.349	101.524	39.0362	949.377	679.331	390.509	97.4691	39.0362	211.452	59.056	94.967	105.233	39.0362	359.233	77.6077	330.447	269.311
39.4651	80.082	204.093	196.441	76.1569	39.465	106.358	62	54	70.9552	39.4651	215.667	88	59.208	90	39.465	311.825	352.392	174.722	593.282	39.4651	269.28	155.705	435.869	105.097	39.4651	889.951	547.929	330.532	97.1975	39.4651	108.884	57.99	87.657	91.393	39.4651	579.751	78.8769	316.916	407.814
39.8941	90.257	245.227	339.356	76.5862	39.894	119.208	62	54.331	72.6446	39.8941	218.375	91.156	60	92	39.894	285.981	361.201	188.468	515.243	39.8941	358.522	276.397	532.373	108.816	39.8941	775.756	338.311	284.934	97.8203	39.8941	86.951	57.764	87.754	86.84	39.8941	747.662	79.4291	339.113	534.813
40.3231	106.499	276.047	479.517	77.6027	40.323	111.684	62	54.525	74.3131	40.3231	217.562	95.208	60	94	40.323	276.255	372.242	198.957	479.204	40.3231	508.383	485.289	623.402	112.782	40.3231	520.754	180.67	262.846	97.1036	40.3231	87.365	58.3	93.421	85.067	40.3231	819.359	79.9712	346.983	615.446
40.752	121.447	300.219	556.73	78.8219	40.752	95.985	62.005	54.856	75.8561	40.752	219.052	101.104	60	97	40.752	273.748	377.32	202.101	480.69	40.752	720.465	775.425	688.538	116.177	40.752	303.903	111.467	253.272	95.8403	40.752	95.806	60.111	103.056	84.945	40.752	816.77	80.2937	357.356	641.46
41.181	130.342	320.595	568.699	79.4826	41.181	82.271	61.985	54.445	75.0358	41.181	223	107	61	100	41.181	275.75	368.147	197.275	510.074	41.181	899.554	1033.55	737.184	119.691	41.181	223.126	91.542	247.24	94.9451	41.181	105.511	62.222	113.756	86.2	41.181	800.778	80.5756	407.298	639.411
41.61	137.539	337.46	539.851	80.2603	41.61	71.475	62.839	54.907	74.2388	41.61	226.781	113.792	61	103	41.61	278.591	345.813	193.833	549.548	41.61	1026.96	1245.49	786.5	122.566	41.61	194.267	84.986	235.864	94.9738	41.61	112.508	63.292	120.461	88.128	41.61	792.93	79.8253	510.896	619.177
42.0389	144.387	351.836	490.794	80.5179	42.039	66.575	64.427	54.287	73.609	42.0389	233.354	121.479	62	107	42.039	288.365	316.483	196.218	579.186	42.0389	1113.11	1372	840.556	122	42.0389	180.581	83.297	223.063	95	42.0389	118.33	63.019	123.997	90.789	42.0389	814.935	78.9827	580.196	586.581
42.4679	146.273	362.667	435.649	79.3836	42.468	63.126	66.176	54	73.6397	42.4679	241.719	132.219	63	112.156	42.468	323.092	294.579	203.539	590.368	42.4679	1204.37	1459.83	895.055	118.157	42.4679	172.654	83.778	214.654	94.8765	42.4679	123.6	61.75	128.35	93.2	42.4679	892.517	78.7761	543.574	543.187
42.8969	142.866	369.33	398.099	78.3151	42.897	61.179	68.746	54	74.4627	42.8969	246.5	158.542	65.792	120.208	42.897	360.378	280.363	205.734	593.637	42.8969	1325.25	1488.25	943.199	111.736	42.8969	167.447	84.741	209.138	95.2987	42.8969	128.889	61.198	138.062	95.111	42.8969	990.561	78.559	477.081	518.974
43.3259	139.245	373.766	382.671	78	43.326	60.105	71.854	54.337	75	43.3259	245.646	214.396	73.479	134.26	43.326	391.387	277.977	202.177	597.895	43.3259	1409.6	1432.07	971.62	106.135	43.3259	162.783	86.086	203.751	94.9383	43.3259	135.939	62.219	156.714	97.644	43.3259	1052.18	78.8079	441.861	533.075
43.7548	140.455	377.153	393.176	78.0274	43.755	60	74.961	55	75	43.7548	249.75	287.875	90.375	157.312	43.755	407.651	279.944	197.853	613.038	43.7548	1407.91	1314.75	984.207	102.805	43.7548	160.27	86.741	200.985	94.1852	43.7548	144.828	63.867	181.272	100.567	43.7548	1051.78	79.3406	438.817	582.145
44.1838	147.082	384.265	410.752	79.0959	44.184	60.07	78.069	55.087	75	44.1838	264.458	342.719	111.271	195.906	44.184	424.896	282.257	194.837	645.826	44.1838	1347.55	1200.04	980.663	100.747	44.1838	161.58	89.77	206.815	93.7756	44.1838	156.312	67.106	202.037	106.297	44.1838	1009.08	79.6157	450.739	648.543
44.6128	156.265	391.397	442.655	80.4658	44.613	61.535	81.176	55.961	75	44.6128	277.917	372.083	130.167	243.917	44.613	471.233	279.214	190.458	662.433	44.6128	1317.3	1143.31	967.396	98.932	44.6128	167.34	98.467	225.91	93.0335	44.6128	171.375	71.116	214.368	115.837	44.6128	953.747	78.9378	488.774	709.594
45.0417	167.554	398.626	501.797	80.4346	45.042	66.17	84.284	56.836	75	45.0417	288.969	388.719	143.594	285.531	45.042	562.822	271.633	178.317	631.353	45.0417	1390.86	1170	949.857	98.1429	45.0417	194.032	129.081	261.067	92.9259	45.0417	194.257	75.604	237.097	133.042	45.0417	917.149	78.9418	551.053	743.392
45.4707	181.524	404.367	594.554	80.3779	45.471	75.611	87.391	57	75	45.4707	307.979	400.875	150.917	311	45.471	632.544	250.269	150.925	485.844	45.4707	1545.34	1257.37	933.745	98	45.4707	330.727	249.225	311.223	92.5309	45.4707	239.108	82.22	279.72	163.43	45.4707	890.043	78.2009	613.817	737.232
45.8997	196.862	410.046	697.438	80.4956	45.9	85.307	89.913	57.585	75	45.8997	330.104	410.562	152.562	319.281	45.9	639.553	211.497	112.772	311.536	45.8997	1690.39	1356.16	917.813	97.5646	45.8997	605.66	456.22	360.928	91.8467	45.8997	330.547	95.011	325.966	208.629	45.8997	851.594	78	644.727	716.314
46.3286	209.506	414.616	779.607	80.848	46.329	91.618	92.729	58.46	75.4597	46.3286	336.125	414.875	151	320.5	46.329	562.802	155.213	78.145	180.088	46.3286	1758.38	1471.87	899.761	96.7755	46.3286	807.111	628.556	411.444	91.1111	46.3286	455.2	116.4	355.2	259.8	46.3286	797.663	78.265	615.264	698.62
46.7576	218.148	415.863	822.835	79.805	46.758	93.518	95.617	59.334	76	46.7576	323.771	409.615	149.583	328.323	46.758	475.234	110.936	64.865	128.143	46.7576	1704.95	1561.66	875.358	95.9864	46.7576	872.614	718.476	460.34	89.8272	46.7576	547.299	142.838	370.871	308.557	46.7576	751.469	79.3644	566.424	684.888
47.1866	224.477	413.137	833.04	79.4763	47.187	93.505	99.015	60.041	76.403	47.1866	313.583	399.083	147.438	344.271	47.187	426.579	92.842	61.316	109.526	47.1866	1558.51	1578.03	843.849	95.102	47.1866	858.132	755.985	509.38	88.321	47.1866	604.691	163.349	382.688	343.151	47.1866	733.079	80.9035	522.36	678.324
47.6155	222.293	410.344	832.805	79.5342	47.616	91.015	102.636	60.761	77.9014	47.6155	319.281	390.219	145.75	355.656	47.616	435.49	87.336	59.919	103.845	47.6155	1439.26	1451.98	812.003	94.1166	47.6155	868.395	784.444	574.936	86.5583	47.6155	651.161	177.757	386.357	371.819	47.6155	733.718	83.1703	515.476	675.279
48.0445	206.549	412.58	833.775	80.0435	48.045	88.369	107.625	61.958	81.0426	48.0445	337.167	391.333	144.833	363.333	48.045	472.813	86	59	101.575	48.0445	1378.97	1266.29	779.429	93.4127	48.0445	890.402	817.699	643.576	85.4685	48.0445	692.773	186.701	376.867	400.558	48.0445	734.569	84.5502	553.039	670.439
48.4735	183.08	418.955	836.756	80.3779	48.473	86.421	117.906	63.907	84.6803	48.4735	366.458	401.969	146.229	371.229	48.473	562.024	86.103	59	101	48.4735	1366.84	1098.84	745.859	93	48.4735	913.401	864.037	711.122	85	48.4735	724.872	189.102	369.076	431.898	48.4735	729.987	84.1243	567.12	650.799
48.9024	161.71	421.714	833.874	79.9197	48.902	83.832	142.509	68.052	88.0316	48.9024	393.312	418.25	149	381.812	48.902	681.967	86.942	59	101	48.9024	1362.81	1055.45	716.886	93	48.9024	922.792	917.095	748.65	85	48.9024	754.939	185.022	373.539	454.067	48.9024	742.73	82.1135	498.01	620.608
49.3314	150.112	416.388	820.487	79	49.331	83.815	196.308	79.85	88.3881	49.3314	398	432.875	153.01	397.896	49.331	742.915	87.715	59	101.715	49.3314	1354.87	1108.15	689.179	92.2038	49.3314	948.992	964.657	756.811	84.9025	49.3314	791.789	182.65	384.485	455.992	49.3314	774.151	80.5764	409.844	586.612
49.7604	148.466	401.266	795.994	79.1096	49.76	90.807	278.405	101.783	87.809	49.7604	382.542	440.25	159.792	403.167	49.76	706.156	88.545	59	102.783	49.7604	1342.13	1190.01	657.804	91.5649	49.7604	986.705	988.819	742.432	85.6807	49.7604	848.025	181.323	392.83	430.862	49.7604	817.78	80	358.533	551.566
50.1894	152.773	384.019	761.803	79.9809	50.189	108.635	373.757	132.473	86.5104	50.1894	369.812	437.656	164.344	397.281	50.189	596.656	89.136	59	102.955	50.1894	1311.38	1239.55	621.481	90.8601	50.1894	1027.27	969.383	714.951	87.1728	50.1894	918.275	177.262	397.925	380.625	50.1894	858.165	80.0391	342.982	526.29
50.6183	155.334	367.848	715.489	80.6754	50.618	128.623	457.366	164.136	84.7184	50.6183	360.458	433.458	165.688	406.708	50.618	416.006	89.764	59	102.139	50.6183	1288.16	1237.45	578.819	89.7211	50.6183	1056.47	881.098	660.239	88.7569	50.6183	972.786	167.73	401.773	325.349	50.6183	877.438	80.8344	345.734	519.259
51.0473	147.495	348.464	656.661	81.3151	51.047	138.905	502.207	190.263	82.7903	51.0473	360.156	443.573	163.417	434.208	51.047	313.9	90.636	59.318	101.06	51.0473	1236.02	1180.65	526.698	87.5238	51.0473	1086.17	743.323	585.098	89.6173	51.0473	985.007	154.125	399.965	288.348	51.0473	859.715	81.8122	364.249	533.31
51.4763	135.755	318.323	565.76	82.3836	51.476	133.824	522.398	213.779	81.0149	51.4763	381	482.5	160	446	51.476	290.503	91.886	59.977	100.254	51.4763	1181.81	1089.76	463.638	86.0204	51.4763	1110.96	616.534	519.263	90.6968	51.4763	970.111	142.111	391.111	279	51.4763	818.535	83.3188	378.593	558.041
51.9052	125.468	273.704	423.611	83.3288	51.905	127.008	517.321	231.66	79.6567	51.9052	396.625	541.396	156.604	425.927	51.905	280.039	91.724	60	99.447	51.9052	1110.47	979.127	396.369	84.6122	51.9052	1131.88	523.812	474.344	91.1728	51.9052	967.816	134.934	380.455	295.135	51.9052	781.974	83.5371	387.402	583.53
52.3342	116.908	222.01	258.227	84.1233	52.334	121.23	504.497	247.994	78.2985	52.3342	379.958	588.396	156.479	386.312	52.334	270.679	92.033	60.417	99	52.3342	1000.56	815.322	330.04	83.2041	52.3342	1159.95	485.948	470.628	91.8272	52.3342	1012.03	134.631	373.022	327.338	52.3342	764.279	82.2985	404.15	613.465
52.7632	104.941	173.981	138.401	85	52.763	123.603	493.859	258.674	78	52.7632	349.281	608.281	159.656	353.062	52.763	264.003	92.794	61.113	99.165	52.7632	859.566	597.035	270.615	81.8047	52.7632	1194.14	494.128	500.634	92.1783	52.7632	1078.97	147.704	371.586	361.106	52.7632	776.915	80.2707	442.934	642.024
53.1921	90.354	138.788	89.718	85	53.192	126.742	488.803	265.329	78	53.1921	335.292	604.208	161.125	340.292	53.192	262.605	94.509	62.244	99.979	53.1921	653.904	347.682	219.62	81.0356	53.1921	1221.9	539.366	549.387	91.948	53.1921	1103.53	177.294	381.442	388.77	53.1921	806.23	79	491.923	669.249
53.6211	77.087	120.098	77.027	85.3123	53.621	132.988	496.601	255.653	78.147	53.6211	332.917	585.427	159.062	343.062	53.621	253.815	96.505	63.641	100.778	53.6211	423.963	176.631	180.758	79.2028	53.6211	1188.73	639.292	606.037	91.1814	53.6211	1041.89	202.005	401.859	412.032	53.6211	827.309	79	532.563	695.683
54.0501	70.299	110.29	72.178	85.863	54.05	136.152	502.81	233.344	78.7423	54.0501	332.688	568.5	153.688	340.938	54.05	251.642	99.531	65.622	101.455	54.0501	242.714	92.714	153.571	77.5714	54.0501	1089.11	767.099	636.741	90.6049	54.0501	929.9	202.65	423.6	439.05	54.0501	816.832	79	568.451	713.006
54.479	68.853	104.839	69.795	86.3798	54.479	134.168	502.674	202.6	78.4149	54.479	349.01	555.135	149	337.302	54.479	266.866	103.324	67.825	102.435	54.479	160.238	68.679	136.252	76.1633	54.479	979.617	854.57	622.202	90	54.479	883.588	188.518	436.54	471.377	54.479	797.053	79.5895	597.996	718.279
54.908	70.282	101.603	68.534	86.589	54.908	126.49	502.565	181.055	78.8985	54.908	410.667	531.667	148.667	342.333	54.908	298.299	108.776	70.154	103.833	54.908	133.733	62.75	125.78	74.7567	54.908	876.039	845.844	561.703	90	54.908	939.948	175.884	435.77	501.459	54.908	796.308	80	619.597	711.654
55.337	72.91	99.342	68.055	86.2329	55.337	119.716	506.244	175.428	78.6179	55.337	508.344	494.125	149.562	367.75	55.337	313.564	118.076	74.392	105.461	55.337	123.21	61.233	120.781	74.0292	55.337	795.52	738.948	469.134	89.9396	55.337	1021.06	170.744	428.964	523.024	55.337	827.664	80	597.652	700.197
55.7659	75.568	97.637	67.72	85.2192	55.766	120.994	506.037	176.822	78.7416	55.7659	538.938	450.875	148.458	400.312	55.766	296.333	135.713	93.787	110.238	55.7659	116.142	60.721	118.85	73.2174	55.7659	751.889	557.63	364.741	89.1544	55.7659	1039.91	175.978	422.34	535.29	55.7659	868.201	79.869	543.294	699.81
56.1949	74.063	95.548	66.945	83.7204	56.195	133.315	500.12	182.201	79	56.1949	494.125	415.406	145.708	423.823	56.195	274.038	158.315	155.661	136.378	56.1949	113.213	60	119.847	73	56.1949	697.346	350.075	288.758	89.0617	56.1949	970.046	188.848	414.871	541.482	56.1949	882.937	79.0218	490.02	706.756
56.6239	71.268	94.178	66.082	81.2819	56.624	148.466	482.384	190.431	79	56.6239	449.25	389.75	147.5	431.875	56.624	265.316	177.211	235.316	196.789	56.6239	113.598	60	125.16	73	56.6239	559.193	193.532	245.207	88.963	56.6239	868.711	198.844	409.267	544.422	56.6239	843.904	78.2311	493.135	710.811
57.0529	67.704	91.937	65.309	80.1781	57.053	159.206	459.303	199.791	79	57.0529	451.583	381	153.292	431.854	57.053	279.409	186.959	283.676	269.616	57.0529	120.032	60	134.825	73	57.0529	358.478	106.365	226.23	88.5392	57.0529	808.036	200.767	405.008	543.975	57.0529	774.653	77.3275	523.424	717.376
57.4818	65.92	90.438	64.356	79.1115	57.482	163.84	436.24	208.52	79	57.4818	476.979	394.979	162.021	427.854	57.482	305.975	190.87	293.749	324.168	57.4818	124.66	60.741	146.602	73.7415	57.4818	219.705	83.651	222.352	86.3179	57.4818	828.241	197.196	400.986	536.567	57.4818	706.345	76.4803	541.869	719.311
57.9108	66.247	89.068	63.918	79.3738	57.911	163.916	422.298	213.418	78.7164	57.9108	476.875	425.875	167	412.531	57.911	352.544	192.375	274.952	352.879	57.9108	126.058	61	157.37	74.3032	57.9108	175.778	75.222	221.667	84.1111	57.9108	919.75	197	399.125	520.5	57.9108	650.181	75.6044	530.207	715.107
58.3398	67.66	88.068	63.587	79.8514	58.34	157.888	423.997	215.836	78.2328	58.3398	466.583	457.417	169	393.417	58.34	411.109	194.536	255.336	370.857	58.3398	128.237	60.939	163.64	75	58.3398	162.237	70.198	220.418	81.7407	58.3398	1042.28	200.827	407.195	498.931	58.3398	613.724	74.5721	487.778	699.804
58.7687	68.945	87.46	62.767	80.487	58.769	147.244	441.41	217.706	78.6173	58.7687	473.74	469.781	166.135	382.792	58.769	437.588	197.727	239.456	382.866	58.7687	133.355	60.19	163.919	75.1088	58.7687	156.864	66.839	210.371	80.3582	58.7687	1162.03	205.628	426.105	483.011	58.7687	590.835	72.9389	447.26	684.067
59.1977	69.597	86.014	62	80.3562	59.198	137.369	461.196	215.912	78.4512	59.1977	472.75	454.688	163.375	387.5	59.198	403.16	200.756	231.247	387.977	59.1977	127.353	60	157.988	75.898	59.1977	150.185	64.503	193.001	79.1481	59.1977	1267.3	213.456	454.906	478.572	59.1977	582.204	72.0917	417.98	664.015
59.6267	70.575	84.589	61.567	79.6947	59.627	132.114	479.492	208.75	77.8751	59.6267	444.5	423.042	160.479	417.073	59.627	353.707	202.682	225.258	379.463	59.6267	116.695	60	148.888	76.6544	59.6267	140.374	63.065	180.728	78.321	59.6267	1304.16	221.52	489.671	493.356	59.6267	588.478	70.4891	376.006	643.907
60.0556	71.459	82.465	61.007	76.3836	60.056	131.509	493.552	198.702	76.8507	60.0556	421.667	394.875	158.292	456.042	60.056	343.889	205.636	228.136	360.866	60.0556	109.429	60.635	140.889	77.127	60.0556	129.654	62.134	173.949	77.5679	60.0556	1230.89	226.988	514.383	514.049	60.0556	607.052	69.3974	322.41	606.453
60.4846	68.155	79.746	59.849	74.3836	60.485	128.71	500.872	190.272	75.6776	60.4846	427.219	383.125	155.344	476	60.485	352.032	209.268	240.145	337.91	60.4846	107.257	60.98	136.044	78.2653	60.4846	119.011	60.741	173.63	77.2113	60.4846	1089.23	232.188	525.639	528.646	60.4846	625.053	69	261.199	556.049
60.9136	63.981	75.466	59.012	73.0548	60.914	120.173	501.142	182.913	74.6712	60.9136	454.792	382.125	152.396	461.583	60.914	358.414	211.623	252.179	315.922	60.9136	108.381	61.204	132.31	79.0596	60.9136	109.87	60.086	175.79	77.0564	60.9136	980.151	234.462	526.787	527.542	60.9136	630.287	68.7031	213.353	476.355
61.3425	61.682	71.046	58.521	71.8441	61.343	108.581	491.134	175.169	72.9284	61.3425	496.031	384.51	151.344	433.823	61.343	379.145	211.908	254.724	298.882	61.3425	111.892	62.245	130.185	79.8435	61.3425	103.096	59.432	173.615	77.5679	61.3425	921.419	232.619	521.503	521.051	61.3425	616.536	68.0393	186.652	355.305
61.7715	60.438	67.493	58.014	69.7709	61.772	95.844	467.601	165.653	72.0537	61.7715	529.5	384.5	152.5	417.5	61.772	421.375	209.789	244.042	279.727	61.7715	114.108	63.175	126.402	80.6327	61.7715	98.321	58.877	169.123	78.2222	61.7715	909.2	227	516.6	516	61.7715	568.557	67.7249	179.699	218.077
62.2005	60.054	65.507	58.069	67.2447	62.2	85.499	425.237	150.531	70.3368	62.2005	505.969	377.969	154.656	404.312	62.2	510.449	207.316	225.062	268.592	62.2005	115.157	64.082	123.288	81.8435	62.2005	95.753	59.024	165.173	78.8765	62.2005	959.301	219.048	503.822	516.48	62.2005	455.942	66.3231	175.564	153.031
62.6294	62	65	58	65	62.629	75.584	367.591	126.134	69.3045	62.6294	422.062	367.208	153.812	392.604	62.629	689.413	206.804	209.594	257.984	62.6294	115.992	65.041	120.688	82.9103	62.6294	94.603	59	161.952	79	62.6294	1040.04	217.807	482.093	514.509	62.6294	310.249	64.0929	161.759	126.085
63.0584	69.299	65	58.863	64.0676	63.058	66.418	305.057	98.423	70.1632	63.0584	359.344	355.062	149.969	395.969	63.058	814.831	207.195	203.972	245.962	63.0584	117	66	120	84	63.0584	93.963	59.834	159.908	79.7586	63.0584	1079.14	228.939	459.299	502.008	63.0584	199.544	62.4672	142.682	112.537
63.4874	79.878	65.736	59	63.274	63.487	62.096	239.017	76.396	75.8297	63.4874	327.25	342.792	144.125	400.375	63.487	812.689	208.395	208.612	240.839						63.4874	93.839	61.296	159.086	80	63.4874	1069.84	234.694	443.422	481.812	63.4874	147.332	61.6201	135.208	104.348
63.9164	83.396	67.11	59.589	63	63.916	60.161	177	63.132	80.6015	63.9164	304.167	332.792	139.521	387.562	63.916	702.617	210.044	217.839	244.624						63.9164	94.272	62	158.654	80.2099	63.9164	1043.48	232.791	427.262	448.568	63.9164	129.295	61	147.433	100.773
64.3453	76.767	69.411	60.464	63.0274	64.345	61.82	126.4	58.104	83.3598	64.3453	292.125	323.312	135.812	358.625	64.345	729.392	210.425	226.545	260.689						64.3453	95.191	62	158.17	80.8203	64.3453	1032.22	222.778	403.25	399.667	64.3453	121.535	61	163.555	100.006
64.7743	67.094	72.867	61.849	63.8493	64.774	65.443	93.846	55.979	79.3329	64.7743	302.833	312.25	131.865	335.865	64.774	677.766	209.976	232.484	281.133						64.7743	93.937	62	147.394	80.1975	64.7743	1055.1	205.969	365.312	334.054	64.7743	118.284	61	154.176	99.965
65.2033	62	77.028	63.39	65.0895	65.203	70.811	79.51	55.496	70.5958	65.2033	335.75	300.667	127	328.833	65.203	572.777	209.099	235.38	311.595						65.2033	91.391	61.288	135.515	79.5432	65.2033	1075.02	173.689	318.857	261.094	65.2033	115.13	61	134.943	103.074
65.6322	62.168	84.304	65.191	66.7485	65.632	72.872	72.78	55.002	68.3544	65.6322	367.094	286.469	122	326.938	65.632	509.385	207.562	238.71	360.384						65.6322	88.444	60.975	127.123	78.6914	65.6322	971.987	129.45	280.2	196.1	65.6322	113.266	61	129.376	107.498
66.0612	66.625	101.4	70.732	71.0906	66.061	68.498	70.691	55	67.1625	66.0612	372.062	269.833	115.979	322.062	66.061	523.526	205.842	242.842	424.105						66.0612	86.284	60.253	127.066	78.0058	66.0612	702.96	97.516	252.519	152.231	66.0612	112.486	60.9563	132.206	113.217
66.4902	75.458	140.63	95.408	78	66.49	61.109	70.019	55	67.0254	66.4902	346.552	244.635	108.073	296.365	66.49	594.432	205.057	249.76	471.297						66.4902	87.148	60	131.978	78.4226	66.4902	425.392	82.389	232.577	128.436	66.4902	113.62	60.6023	141.574	118.992
66.9191	86.274	204.334	163.159	84.8883	66.919	58.31	69.755	55	67.4418	66.9191	304.625	209.75	95.125	239.25	66.919	666.981	205.714	256.622	481.836						66.9191	89.631	60	136.298	78.4458	66.9191	266.422	77.089	221.4	116.644	66.9191	115.533	60.908	156.946	123.677
67.3481	99.362	288.43	288.166	90.2819	67.348	57.606	70.025	55.025	68	67.3481	277.125	170	78.177	165.417	67.348	707.572	205.358	260.238	468.41						67.3481	92.755	60	140.852	78.2716	67.3481	207.24	75.361	219.015	111.262	67.3481	118.299	61	173.279	127.371
67.7771	117.983	369.803	439.634	93.3269	67.777	57.812	70.113	55.191	68.0776	67.7771	260.292	133.458	67	118.229	67.777	736.936	204.741	259.629	445.615						67.7771	94.753	59.995	147.242	77.6173	67.7771	192.689	74.389	221.492	109.389	67.7771	122.079	61	185.924	129.38
68.206	141.376	430.451	564.201	92.9726	68.206	58.852	70.169	56	68.8968	68.206	246.125	110.844	62.281	104	68.206	778.86	203.128	254.785	424.09						68.206	96.852	60	153.38	76.2222	68.206	192.14	73.417	223.217	108.426	68.206	126.423	61	188.113	130.196
68.635	163.123	470.998	635.927	90.9257	68.635	59.963	70.94	56	68.9777	68.635	228.667	99.667	61	101	68.635	897.812	201.912	246.317	404.156						68.635	99.226	60.152	155.436	75.3086	68.635	195.765	72.444	223.531	108.099	68.635	129.878	61	186.087	127.926
69.064	173.56	494.16	663.391	90.6245	69.064	60.815	71.815	56.815	69.8149	69.064	209.615	93.771	60.385	99	69.064	1013.54	201.801	238.155	385.576						69.064	101.284	60.247	153.851	75	69.064	198.978	71.472	224.2	108	69.064	131.38	61	177.724	121.563
69.493	168.728	514.041	666.218	89.4721	69.493	61.584	72.584	57.69	70.4549	69.493	194.062	89.875	60	98	69.493	1139.05	202.608	231.574	375.113						69.493	104	61	151	75	69.493	200.2	70.5	228	107.85	69.493	129.66	61	159.767	111.617
69.9219	158.12	532.882	659.661	90.0302	69.922	63.228	73.465	59.029	70.0768	69.9219	192.75	87.49	59	97	69.922	1223.6	204.201	229.442	372.438											69.9219	200	70	232.377	107.467	69.9219	124.712	61	141.042	98.478
70.3509	148.54	556.567	657.98	90.3425	70.351	65.489	75.013	60.881	70	70.3509	218.167	85.542	59	96	70.351	1218.85	205.44	230.597	371.897											70.3509	197.906	69.921	230.832	106.111	70.3509	118.087	61	126.706	88.08
70.7799	150.64	579.103	679.534	88.8257	70.78	67.627	77.979	62.896	70	70.7799	249.594	84	58.406	96	70.78	1065.87	207.566	234.75	347.421											70.7799	192.653	69.34	218.451	103.993	70.7799	113.894	61	120.305	81.401
71.2088	165.411	596.162	722.236	87.8767	71.209	69.324	82.969	64.514	70.411	71.2088	236.604	83	58	94	71.209	803.766	209.68	239.084	306.264											71.2088	185.348	68.49	197.885	101.567	71.2088	111.825	61	118.401	78.934
71.6378	195.699	605.608	781.395	87.6793	71.638	70.382	92.226	66.815	71.0475	71.6378	203.281	82	58	94	71.638	579.494	211.481	240.552	267.814											71.6378	173.983	66.812	178.816	99.421	71.6378	111.463	61	121.319	78.492
72.0668	225.064	604.968	836.499	89.4384	72.067	71.633	112.393	72.155	72.1791	72.0668	186.25	82	57.75	92	72.067	471.932	212.769	236.362	253.469											72.0668	158.067	65.244	166.711	97.067	72.0668	113.009	61	129.06	79.825
72.4957	243.037	591.969	859.801	90.9726	72.496	74.745	154.713	93.223	73.5373	72.4957	185.615	81	57.802	91	72.496	464.71	213.422	227.469	259.694											72.4957	142.091	63.694	158.9	94.758	72.4957	115.31	61	141.03	81.41
72.9247	248.56	567.823	863.841	92.2117	72.925	82.63	217.992	153.525	74.8955	72.9247	197.25	81	57.854	89.146	72.925	499.723	213.148	219.992	283.124											72.9247	129.29	62.722	153.559	93.111	72.9247	118.271	61.0175	151.138	84.17
73.3537	241.218	542.906	851.583	92.0959	73.354	98.521	291.551	254.5	76.6424	73.3537	213.156	81	57.906	88	73.354	507.913	212.727	220.202	304.029											73.3537	119.375	61.787	150.062	92.075	73.3537	120.301	61.8646	149.595	87.131
73.7826	224.271	528.716	832.518	92	73.783	121.498	357.631	367.492	78.5126	73.7826	230	81	57.958	87.042	73.783	494.343	211.943	233.068	317.353											73.7826	111.642	60.709	147.244	91.709	73.7826	121.449	62	141.937	90.506
74.2116	210.971	531.348	795.39	91.6037	74.212	155.005	405.161	459.317	80.2806	74.2116	231.781	81	57.01	87	74.212	497.461	212.357	249.256	318.751											74.2116	106.63	60	143.144	90.869	74.2116	122	61.8341	137.084	93.13
74.6406	203.311	549.148	738.648	90.8945	74.641	197.583	441.262	519.104	82.5552	74.6406	220.688	81	57.062	86	74.641	537.917	213.513	263.935	318.334											74.6406	102.933	59.833	138.267	90.494	74.6406	122	61.3013	133.922	95.096
75.0695	204.077	569.74	663.332	90.2959	75.07	239.068	471.306	555.844	85.1791	75.0695	212.823	80.885	57	85.115	75.07	609.166	215.177	274.847	327.454											75.0695	99.89	59	133.389	90.611	75.0695	122.117	60.7686	128.36	97.12
75.4985	195.868	581.737	591.733	87.8493	75.499	271.812	507.044	583.06	87.6998	75.4985	229.167	79.833	57	85	75.499	682.474	216.789	282.263	346.474											75.4985	97.743	59.005	128.911	91.089	75.4985	123.806	60.2121	121.359	99.446
75.9275	178.045	584.942	546.893	88.2079	75.927	283.794	552.06	607.134	89.8328	75.9275	312.031	78.781	56	84	75.927	605.503	216.933	284.816	367.619											75.9275	96.224	59.283	126.754	91.424	75.9275	130.579	60.2814	119.564	104.537
76.3564	159.229	581.05	536.448	92.5716	76.356	287.568	612.406	633.456	91.9731	76.3564	529.083	77.729	56	83	76.356	462.609	217.236	285.767	385.672											76.3564	96.076	59.522	123.612	90.482	76.3564	153.24	62.1485	130.603	116.079
76.7854	152.628	570.143	558.887	101.669	76.785	283.099	677.63	656.053	94.3584	76.7854	837.656	76.677	56	82	76.785	361.534	218.096	286.232	397.853											76.7854	97.854	59.761	125.36	89.467	76.7854	218.91	69.3418	154.837	141.639
77.2144	159.819	552.155	591.978	109.398	77.214	288.516	739.716	676.418	96.597	77.2144	1042.25	75.625	55.625	81	77.214	350.242	220.202	286.597	398.025											77.2144	101	60	137	88	77.2144	323.743	79.9182	190.183	180.176
77.6434	177.918	525.037	602.987	105.608	77.643	296.247	789.878	688.574	99.1147	77.6434	1014.76	74.573	55	80.427	77.643	357.349	224.516	285.258	387.757																77.6434	424.351	90.1137	237.995	220.325
78.0723	190.297	488.643	563.597	97.3488	78.072	301.094	823.003	705.45	102.305	78.0723	855.146	74.042	55	79.479	78.072	384.639	229.978	283.11	390.086																78.0723	486.589	98.9183	290.971	250.96
78.5013	182.516	439.232	469.529	93.0886	78.501	307.279	831.743	721.54	101.465	78.5013	766.469	73.469	55	79	78.501	469.779	235.687	281.849	394.02																78.5013	499.908	105.079	328.578	267.029
78.9303	164.251	376.244	348.876	92.0672	78.93	318.546	824.79	734.652	99.0656	78.9303	784	73.417	55	78	78.93	720.083	238.18	279.692	388.649																78.9303	507.558	108.84	334.958	275.898
79.3592	145.65	301.986	231.676	92.0137	79.359	326.879	795.345	731.579	98.8806	79.3592	856.208	73.365	54.365	77	79.359	1073.78	238.122	275.866	382.302																79.3592	541.242	113.066	327.987	277.069
79.7882	128.145	232.791	145.277	92.7671	79.788	337.877	761.068	724.785	100.113	79.7882	812.375	72.312	54	76	79.788	1341.79	236.42	270.779	380.655																79.7882	596.642	113.847	315.248	271.581
80.2172	114.554	183.995	100.34	94.9688	80.217	341.722	716.442	709.833	101.251	80.2172	579.802	72.26	54	75	80.217	1264.8	233.237	273.816	388.461																80.2172	648.326	111.446	295.197	267.449
80.6461	105.936	157.122	82.72	99.8381	80.646	352.205	677.859	694.162	101.64	80.6461	343.792	71.208	54	73.208	80.646	1086.8	228.023	286.817	398.499																80.6461	677.445	107.557	279.462	274.693
81.0751	99.274	143.037	76.558	106.092	81.075	358.188	652.186	677.353	101.631	81.0751	263.438	70.156	54	73	81.075	1019.95	222.569	307.526	412.337																81.0751	670.572	107.759	285.526	295.737
81.5041	92.932	133.986	73.444	111.164	81.504	358.782	634.153	675.832	102.456	81.5041	247.521	69.104	54	72.104	81.504	1067.18	217	322.694	425.942																81.5041	643.249	116.258	321.445	324.803
81.933	84.918	125.918	72.223	111.133	81.933	344.939	616.412	685.175	103.636	81.933	262.25	68.052	54	72.052	81.933	1090.27	211.947	324.918	434.763																81.933	609.942	129.982	400.687	354.231
82.362	79.795	118.164	70.986	105.988	82.362	336.92	597.41	699.15	103.152	82.362	301	68	54	71	82.362	930.081	209.371	310.441	444.718																82.362	592.681	140.125	472.051	381.01
82.791	76.593	112.288	69.716	100.548	82.791	350.899	591.924	696.853	102.669						82.791	811.1	207.89	290.997	454.379																82.791	590.788	142.266	497.486	403.758
83.2199	74.151	108.208	68.247	94.4162	83.22	378.948	600.83	685.666	102.185						83.22	777.749	208.273	270.465	454.96																83.2199	593.976	140.041	486.259	423.604
83.6489	72.712	105.877	67.164	89.4658	83.649	391.652	609.107	674.487	101.403						83.649	805.779	210.562	257.559	442.304																83.6489	596.352	138.702	472.522	439.656
84.0779	71.901	105.442	66.558	86.5543	84.078	377.529	595.888	663.517	100.436						84.078	882.659	215.107	254.86	413.851																84.0779	589.008	142.887	466.113	450.287
84.5069	71.847	106.027	65.988	84.4521	84.507	333.61	558.623	647.5	99.1672						84.507	909.475	219.689	268.752	394.728																84.5069	570.056	148.284	460.794	456.496
84.9358	72.668	108.11	65.436	83.3316	84.936	278.014	515.054	622.241	97.3695						84.936	915.263	226.526	288	391.632																84.9358	541.474	150.752	447.087	455.607
85.3648	72.986	109.704	65.225	82.3753	85.365	228.752	487.671	588.39	95.4836						85.365	805.017	235.486	313.084	422.819																85.3648	524.715	148.13	431.814	451.185
85.7938	72.767	110.75	65.37	81.4072	85.794	188.061	473.55	541.768	93.6418						85.794	699.116	246.554	327.294	457.02																85.7938	554.064	141.225	408.787	443.051
86.2227	72.877	111.057	65.468	80.2466	86.223	150	452.28	462.2	91.8						86.223	623.55	257.637	336.906	487.728																86.2227	620.84	135.013	378.29	437.139
86.6517	73.707	111	65.257	79.4903	86.652	115.421	407.236	348.163	90.4194						86.652	597.383	265.564	346.144	497.357																86.6517	701.414	132.133	339.499	433.215
87.0807	77.247	110.808	64.979	78.2192	87.081	91.139	332.91	227.978	89.5426						87.081	600.249	264.89	369.008	492.809																87.0807	738.058	131.97	335.216	432.039
87.5096	81.655	109.945	64.945	78.0548	87.51	79.029	247.453	140.835	89.5027						87.51	600.708	257.157	391.612	471.722																87.5096	703.012	133.94	364.581	430.56
87.9386	83.792	109.082	64.082	78.9178	87.939	73.433	175.601	93.322	89.4431						87.939	591.009	244.794	402.178	451.661																87.9386	659.133	137.075	395.726	427.552
88.3676	85.924	107.348	64.09	80.5127	88.368	71.896	136.573	77.193	88.2308						88.368	567.057	230.554	390.324	438.304																88.3676	631.274	139.676	408.769	422.821
88.7965	90.223	105.765	63.356	82.4795	88.797	71.026	120.205	72.659	85.9474						88.797	560.624	216.517	374.01	432.559																88.7965	612.052	140.5	396.674	415.829
89.2255	92.209	103.346	62.708	83	89.226	73.362	114.34	69.602	84.5379						89.226	576.198	208.227	369.269	429.924																89.2255	578.113	137.349	368.254	404.646
89.6545	89.781	100.372	62.587	83	89.654	73.374	110.928	68.134	82.392						89.654	587.75	204.5	374.75	428																89.6545	533.468	130.843	336.448	387.861
90.0835	83.903	97.527	62	82.3288	90.083	71.672	107.448	66.776	81.9298						90.083	584.561	205.789	379.66	419.855																90.0835	490.066	120.651	302.8	356.468
90.5124	78.461	94.767	62	81.0495	90.512	67.711	103.728	65.964	80.9642						90.512	571.829	209.938	370.596	400.428																90.5124	464.834	108.648	271.974	303.09
90.9414	75.072	91.219	62	80.5665	90.941	64.54	98.938	65.06	80.4643						90.941	544.786	210.274	332.174	368.443																90.9414	436.141	93.1354	242.41	235.67
91.3704	72.664	87.616	62	80.0073	91.37	63.293	94.102	63.997	78.997						91.37	495.887	197.842	255.939	323.619																91.3704	363.368	77.7952	202.71	170.269
91.7993	69.726	84.479	61.534	80	91.799	64.34	90.2	63.426	78.4306						91.799	471.357	169.478	168.732	259.64																91.7993	249.084	66.5098	164.602	127.148
92.2283	67.344	81.399	61.012	79.985	92.228	66.045	87	63	77.0149						92.228	457.32	139.926	101.254	191.063																92.2283	155.532	62.179	146.917	105.899
92.6573	65.589	78.699	60.307	80.6765	92.657	68.244	83.8	62.546	75.1731						92.657	464.199	120.371	74.529	148.392																92.6573	118.707	60.0985	140.05	95.878
93.0862	65.548	76.466	60	81.9726	93.086	70.556	80.6	61.318	74.0756						93.086	469.598	110.624	68.685	132.564																93.0862	107.829	60.1007	137.498	91.349
93.5152	67.617	74.37	59.437	82.0822	93.515	71.067	77.821	59.49	73.2977						93.515	478.096	106.14	66.47	128.421																93.5152	101.505	59.4585	133.796	88.358
93.9442	71	73	59	80	93.944	71.04	75.648	57.596	72.191						93.944	470.92	103.467	65.77	127.438																93.9442	97.886	58.7888	130.981	85.954
					94.373	68.136	73.806	56.582	71.7741						94.373	452.105	101.263	65	126.263																94.3731	95.643	58.1282	127.628	84.419
					94.802	65	71.964	56.255	72						94.802	426.843	99.163	65	123.048																94.8021	96.186	57.7773	122.772	83.204
					95.231	64.683	70.585	57	72.672						95.231	406.411	98.019	65	118.895																95.2311	97.62	57.2707	117.721	82.93
					95.66	66.238	69.316	57	71.5657						95.66	402.088	97.213	65	115.866																95.66	93.798	57.8035	114.332	82.083
					96.089	67.188	68.678	57	70.3257						96.089	405.706	97	65.148	115.216																96.089	89.409	58.3362	113.988	82.079
					96.518	65.597	67.403	57	67.9231						96.518	416.27	96.982	65	116.735																96.518	89.122	58.869	114.738	82
					96.947	62.993	66.045	57	66.5279						96.947	423.6	97	65.433	118.957																96.947	91.009	59	115.459	82.402
					97.376	61.209	64.687	57	65.4597						97.376	410.092	97	65.136	120.997																97.3759	93.652	59	118.385	82.934
					97.805	60.277	63.435	56.893	64.6916						97.805	382.76	97	65.727	119.81																97.8049	96.408	59.4672	126.789	83.467
					98.234	59.236	63	56.185	64.8155						98.234	384.858	97	66	117.632																98.2339	100	60	136	84
					98.663	58.023	62.649	55.649	65						98.663	404.614	97	66	116.139
					99.092	56.961	62	55	65						99.092	417.829	96.263	66.618	115.526
					99.521	56.087	61.825	55	65						99.521	434.525	94.775	66.818	115.045
					99.95	55.468	61.325	54.212	65						99.95	466.754	92.787	65.636	112.658
					100.379	55	61	54	65						100.379	470.679	89.692	64.727	108.629
					100.808	55.537	61	54	65						100.808	436.512	86.021	64.136	105.09
					101.237	55.926	60.514	54	65						101.237	414.391	82.768	63.545	101.449
					101.666	56.287	59.825	54	65						101.666	392.752	79.835	62.909	98.707
					102.095	57.406	58.985	54	65						102.095	341.048	77.847	61.727	96.039
					102.524	60.164	58.409	54	65						102.524	312.896	76.773	60.086	95.237
					102.953	64.493	58	54	65						102.953	321.148	76.988	59.182	94.976
					103.381	64.883	58	54	65						103.381	349.229	79.661	59	93.811
					103.81	62.352	57.331	54	65						103.81	389.947	84.316	59.105	92.895
					104.239	59.931	57.273	54	65.2727						104.239	461.784	89.098	60.502	93.218
					104.668	59	57.994	54	65.5875						104.668	497.429	92.799	61.312	96.242
					105.097	59	58	54	65.6258						105.097	470.46	96.117	63.069	102.364
					105.526	58.842	58.152	54	66.0061						105.526	426.169	99.598	64.574	110.076
					105.955	58.492	59.033	54	66.0328						105.955	406.829	102.364	65	117.019
					106.384	60.678	59.907	54	66.9075						106.384	419.509	105.405	65.545	120.584
					106.813	73.602	62.758	54	66.9102						106.813	433.304	106.987	66.034	120.435
					107.242	108.096	67.179	54	67.0686						107.242	449.719	109.413	66.404	117.608
					107.671	151.76	73.581	54	67.5313						107.671	496.931	114.9	67.433	114.51
					108.1	187.306	80.146	54	68						108.1	548.988	126.983	68.97	113.624
					108.529	189.593	82.753	54.53	68						108.529	539.382	151.474	73.434	122.803
					108.958	156.859	80.221	55	67.8712						108.958	510.172	181.472	89.779	161.415
					109.387	115.73	75.019	55	67						109.387	480.016	204.435	135.252	258.256
					109.816	100.13	70.042	55	67						109.816	461.44	215.637	184.358	364.955
					110.245	104.242	66.258	55	67						110.245	459.519	217.498	213.184	433.565
					110.674	115.005	63.928	55	67						110.674	471.98	217.555	223.943	466.562
					111.103	119.659	62.472	54.603	67						111.103	493.468	218.622	230.694	491.725
					111.532	115.835	61.705	54.84	66.7053						111.532	537.25	221.076	235.311	518.501
					111.961	108.624	61.155	55	66.2179						111.961	592.022	222.165	238.467	534.307
					112.39	97.663	61	55	66.4078						112.39	606.754	222.151	240.913	533.691
					112.819	88.501	61.182	55	67						112.819	566.943	224.597	241.83	529.619
					113.248	80.538	61.666	55	67						113.248	583.947	230.895	240.842	533.158
					113.677	76.314	62.925	55.776	67						113.677	702.137	240.467	238.253	536.641
					114.106	74.46	64.045	56	67.4118						114.106	744.289	250.124	233.198	534.76
					114.535	71.96	65.642	56	68.0612						114.535	639.03	255.354	224.019	523.791
					114.964	69.72	66.84	56	68.6						114.964	523.097	254.405	211.129	506.881
					115.393	68.084	68.107	56.023	69.0836						115.393	490.862	248.965	194.148	485.234
					115.822	69.164	69.199	56.632	69.5672						115.822	503.525	243.862	178.825	444.268
					116.251	73.371	70	57.073	70.0495						116.251	531.805	238.293	168.75	403.042
					116.68	81.907	70	57.953	70.0542						116.68	554.57	234.056	164.452	378.855
					117.108	88.136	70.018	58.791	69.2269						117.108	584.156	229.797	166.407	374.962
					117.537	84.819	70.501	59.501	68.6752						117.537	608.4	225.565	174.869	380.62
					117.966	77.821	70.47	59.993	68.0149						117.966	592.421	223.513	184.461	375.842
					118.395	71.589	70.469	60.186	67.5313						118.395	557.03	222.148	188.94	367.955
					118.824	69.083	70.952	60.965	67.0478						118.824	545.126	222.041	187.227	363.864
					119.253	69	71.436	61.064	66.5642						119.253	538.362	222.308	182.102	369.112
					119.682	69.019	71.96	61.94	66.0998						119.682	524.413	223.671	179.274	392.35
					120.111	69.896	74.597	63.256	66.8955						120.111	506.202	224.337	179.909	429.179
					120.54	70.683	77.996	65.34	67.7701						120.54	488.563	224.955	181.182	477.245
					120.969	72.862	84.014	68.877	69.2896						120.969	507.653	224.718	183.9	503.323
					121.398	77.708	96.05	75.677	71.5582						121.398	555.082	224.933	187.457	498.2
					121.827	89.99	124.316	95.918	74.5761						121.827	618.654	225.148	192.024	470.556
					122.256	110.199	175.059	148.062	78.3433						122.256	638.527	225.048	192.822	434.413
					122.685	136.887	251.264	275.986	83.0769						122.685	599.211	225.158	191.263	396
					123.114	167.126	336.995	475.959	87.2836						123.114	543.512	228.657	189.707	376.958
					123.543	200.639	405.845	666.675	90.5993						123.543	562.233	238.865	192.129	388.82
					123.972	223.971	455.505	800.495	91.7672						123.972	684.979	263.852	196.536	419.372
					124.401	230.157	491.084	871.552	92.1533						124.401	758.351	317.275	195.979	437.868
					124.83	228.112	522.038	893.372	92.3493						124.83	718.922	377.063	188.141	431.59
					125.259	222.126	553.758	879.234	92						125.259	617.099	414.458	173.425	394.124
					125.688	214.021	582.724	841.173	92						125.688	549.85	409.961	162.298	352.138
					126.117	206.397	606.87	798.164	91.9757						126.117	528.027	364.582	157.188	327.328
					126.546	200.94	620.219	768.27	91.3433						126.546	513.459	310.303	163.426	333.166
					126.975	202.451	624.826	753.521	90.8752						126.975	511.439	270.059	179.331	375.552
					127.404	211.817	621.63	770.086	90.0887						127.404	526.908	246.184	193.579	452.224
					127.833	227.069	613.072	812.131	90						127.833	541.982	234.945	201.049	532.891
					128.262	250.844	601.04	871.539	90.21						128.262	541.869	232.381	199.974	575.156
					128.691	283.093	585.706	934.428	90.3591						128.691	519.763	235.295	196.273	553.226
					129.12	313.794	567.947	989.526	90.7045						129.12	495.749	239.854	192.38	500.948
					129.549	348.533	548.588	1028.63	91.2328						129.549	502.02	243.984	190.354	463.924
					129.978	359.905	533.369	1049.72	92.5042						129.978	571.242	244.318	191.268	461.548
					130.407	348.611	527.688	1051.9	93.7731						130.407	719.926	237.19	188.868	459.603
					130.835	320.049	539.274	1052.78	96.2836						130.835	815.634	226.199	186.946	447.041
					131.264	298.601	572.154	1045.65	98.9075						131.264	759.061	216.269	182.916	429.699
					131.693	274.531	615.726	1021.81	101.021						131.693	694.837	211.579	181.774	424.426
					132.122	252.247	666.065	975.394	102.022						132.122	739.684	211.632	181.579	428.579
					132.551	235.297	709.137	906.394	101.629						132.551	924.635	216.218	183.246	441.926
					132.98	233.426	744.657	829.636	99.9552						132.98	936.377	224.433	185.667	439.15
					133.409	236.008	762.168	769.436	99						133.409	844.544	232.037	190.407	418.71
					133.838	235.289	759.421	746.217	99						133.838	789.459	237.391	195.735	388.986
					134.267	228.636	737.56	754.327	98.6388						134.267	804.785	240.857	197.324	364.39
					134.696	219.636	699.231	782.483	98.1552						134.696	830.823	240.474	192.73	361.947
					135.125	216.037	655.803	812.134	98.5075						135.125	834.006	236.88	186.612	377.444
					135.554	228.991	612.741	838.18	99.3821						135.554	794.46	231.416	186.875	406.635
					135.983	262.32	576.379	856.936	100.257						135.983	791.264	227.019	190.333	432.715
					136.412	300.784	545.642	865.866	101						136.412	871.235	224.673	192.084	450.194
					136.841	302.309	518.595	852.25	101.273						136.841	960.066	224.776	190.579	460.039
					137.27	255.134	484.654	776.91	102.85						137.27	983.773	225.982	189.297	467.834
					137.699	208.033	431.99	609.28	102.597						137.699	884.189	224.66	189.995	470.686
					138.128	178.378	364.121	399.174	100.582						138.128	859.114	221.646	188.81	467.001
					138.557	163.495	292.456	229.134	99.4955						138.557	907.316	217.99	187.192	453.345
					138.986	159.477	233.077	136.825	98.2418						138.986	925.002	214.488	184.097	424.835
					139.415	157.434	194.33	100.933	96.6237						139.415	903.266	208.508	177.07	376.886
					139.844	150.389	171.577	88.85	96.1284						139.844	952.819	192.725	155.628	296.029
					140.273	133.325	158.589	83.732	96.8742						140.273	1006.98	166.226	116.142	210.672
					140.702	113.58	152.969	81.555	97.6006						140.702	947.418	135.828	79.505	145.928
					141.131	101.394	149.719	79.471	96.803						141.131	812.174	112.963	64.58	113.282
					141.56	97.284	147.119	78.008	96.2007						141.56	672.316	100.789	61	99.789
					141.989	98.101	144.463	75.997	96.4688						141.989	572.646	96.299	60.409	94.625
					142.418	100.091	142.248	74.248	97.3761						142.418	538.696	94.818	60	91.124
					142.847	102.032	140.499	72.466	98.2836						142.847	511.234	94.591	60	88.575
					143.276	102.226	138.183	70.298	99.6418						143.276	521.285	94.46	60	87.273
					143.705	103	132	69	101						143.705	549.495	93.92	60.004	86.087
															144.134	610.982	92.565	60	85.455
															144.562	716.545	91.262	60	84.864
															144.991	845.041	90.635	59.635	84.136
															145.42	860.111	89.902	59	84
															145.849	768.949	89.08	59	83.885
															146.278	643.934	89	59	83.079
															146.707	588.256	89	59	83
															147.136	557.185	89	59	83
															147.565	527.542	89	59	83
															147.994	500.697	88.854	59	83
															148.423	485.971	88.048	59	82.545
															148.852	484.523	86.483	58.966	82.724
															149.281	500.317	85.435	58.158	82.723
															149.71	508.788	84.629	58	82.773
															150.139	539.589	83.823	58	82.15
															150.568	661.2	83.426	58	82
															150.997	811.579	83.211	57.211	82
															151.426	876.175	82.995	57	81.756
															151.855	815.102	83.182	57	81.269
															152.284	717.003	83.773	57	80.565
															152.713	684.01	84.727	57	79.986
															153.142	688.047	85.909	57	79.179
															153.571	777.585	86.545	57	78.919
															154	995.649	87.273	57.51	79.136
															154.429	1244.5	88.563	58	79.662
															154.858	1386.17	92.465	58.349	80.969
															155.287	1252.82	104.338	58.987	83.502
															155.716	1012.58	123.053	59	86.329
															156.145	835.056	141.067	59	89.455
															156.574	771.644	148.502	58.73	91.77
															157.003	724.097	142.539	57.979	91.197
															157.432	658.169	121.537	57.238	87.671
															157.861	653.979	97.293	57	83.555
															158.289	765.597	82.406	56.459	79.974
															158.718	964.078	75.905	55.364	76.459
															159.147	1032.92	73.892	54.976	73.868
															159.576	907.558	73.086	54.252	72.338
															160.005	778.202	72.28	54	71.28
															160.434	803.632	72	54	71
															160.863	946.84	72.727	54	71
															161.292	1101.07	73.502	54	71
															161.721	1099.18	75.49	54	71
															162.15	959.685	77.205	53.91	71.842
															162.579	773.216	77.422	54	72
															163.008	537.223	76.438	54	72.545
															163.437	344.175	74.524	54	72.853
															163.866	258.929	72.321	54	72.734
															164.295	248.269	70.117	54	72.218
															164.724	250.783	67.967	54	71.411
															165.153	232.039	66.105	53.605	70.605
															165.582	192.728	64.708	53.073	69.726
															166.011	163.616	63.311	53	68.993
															166.44	163.114	61.914	53	67.914
															166.869	178.826	61.052	53	67.136
															167.298	191.781	60.313	53	66.545
															167.727	189.756	59.955	53	65.965
															168.156	179.211	59.35	53	66
															168.585	169.527	59	53	66
															169.014	161.576	58.468	53	66
															169.443	154.488	58	53	66
															169.872	150.263	58	53	66
															170.301	154.301	57.959	53	66.069
															170.73	161.4	57.102	53	66.876
															171.159	161.021	57	53	68.209
															171.588	159.931	57	53	69.666
															172.016	167.225	56.719	53	71.53
															172.445	186.2	56	53	74.036
															172.874	197.874	56	53	73.957
															173.303	195.258	56	53	71.847
															173.732	184.79	55.847	53	70.682
															174.161	178.021	56.355	53	70.091
															174.59	173.658	56.566	53	68.368
															175.019	166.525	55.909	53	65.88
															175.448	150.867	55.555	53	64.4
															175.877	135.259	55.4	53	63.727
															176.306	119.369	55.088	53	63.444
															176.735	101.626	54.457	53	64.089
															177.164	82.525	54	53	64
															177.593	66.982	53.507	53	64.282
															178.022	58.254	53	53	64.449
															178.451	53.837	53	53	64.111
															178.88	52.33	53	53	64
															179.309	52	53	53	64

## Sheet: Fig. 2c
Quantification of the mean fluorescence intensities of individual cells in Fig. 2c
the fluorescence intensity of TFAP2A in TFAP2A-positive cells (a.u.)	the fluorescence intensity of TFAP2A in TFAP2A-negative cells (a.u.)	the fluorescence intensity of GATA6 in TFAP2A-positive cells (a.u.)	the fluorescence intensity of GATA6 in TFAP2A-negative cells cells (a.u.)	the fluorescence intensity of Active β-Catenin in TFAP2A-positive cells (a.u.)	the fluorescence intensity of Active β-Catenin in TFAP2A-negative cells (a.u.)
492.177	92.486	183.127	443.15	419.438	185.39
393.967	82.665	296.415	431.949	598.296	173.241
365.628	108.93	567.011	1008.08	298.679	202.606
945.776	122.132	324.382	831.799	643.193	209.428
431.679	92.416	197.058	737.549	679.277	161.781
789.653	103.314	125.341	307.115	319.069	141.803
419.987	100.993	186.793	1775.12	530.097	223.717
896.347	81.009	109.715	315.066	430.751	142.37
444.939	83.656	78.225	486.431	510.763	174.606
317.104	100.415	170.607	536.676	515.809	143.635
409.764	92.179	140.709	448.637	338.106	175.107
657.975	100.126	107.683	276.647	264.915	121.145
566.797	87.825	102.772	740.027	327.265	148.54
416.333	92.854	310.407	442.862	341.777	200.038
379.742	86.872	110.501	368.026	361.334	144.467
386.112	86.178	179.561	661.424	584.012	153.156
394.785	84.862	148.756	413.637	312.537	153.239
308.548	102.537	133.39	1157.59	360.177	207.948
344.412	86.395	161.287	79.864	530.937	57.119
292.637	106.003	157.746	1022.43	727.149	187.87
202.739	93.363	115.235	303.321	536.989	154.337
	104.51		392.882		250.402
	85.52		792.653		170.427
	86.087		824.765		179.816
	116.447		77.636		69.766
	89.445		589.75		182.302
	123.547		930.741		237.817
	78.707		309.59		156.106
	85.479		414.485		158.569
	102.62		802.503		192.584
	90.714		926.088		179.04
	79.331		552.207		144.155
	79.844		503.664		165.869
	97.229		860.617		199.387
	81.296		360.087		146.165
	85.512		790.78		152.763
	94.683		874.16		180.298
	93.107		906.558		177.808
	95.532		515.783		155.92
	99.761		497.892		150.236
	81.434		666.439		170.462
	86.371		505.483		247.932
	85.392		697.03		157.249
	96.56		543.66		194.259
	85.68		546.308		170.006
	84.384		421.914		167.79
	95.298		1050.84		171.833
	85.203		543.077		160.905
	83.796		838.895		146.181
	94.835		1058.23		198.362
	100.855		474.527		140.135
	85.362		473.747		163.759
	91.485		1058.58		185.062
	103.192		607.17		251.65
	86.245		541.186		160.224
	85.07		832.889		162.137
	82.604		732.449		162.303
	91.645		465.666		202.062
	82.233		702.317		163.696
	85.214		628.536		160.632
	84.846		575.991		134.758
	85.444		382.61		156.753
	83.694		634.667		132.787
	86.668		386.145		132.804
	88.99		564.239		153.744
	107.39		376.674		229.18
	92.781		559.342		155.189
	94.241		506.056		189.609
	86.173		318.419		152.648
	83.352		344.249		143.216
	100.695		510.133		211.617
	107.177		1046.6		249.959
	81.727		359.573		164.389
	91.861		634.083		190.828
	98.068		750.512		248.568
	98.033		994.568		208.734
	98.907		495.554		220.278
	104.549		1163.6		226.254
	78.224		183.518		131.279
	82.673		281.998		149.413
	95.586		597.268		170.818
	93.715		526.068		229.727
	128.267		357.862		200.086
	85.585		684.481		161.482
	90.49		796.721		197.09
	91.719		768.397		209.634
	90.728		873.29		182.934
	95.504		753.048		226.97
	92.578		918.022		223.335
	115.735		709.136		278.761
	99.59		542.257		185.726
	119.353		95.186		87.688
	83.826		787.101		182.988
	86.558		739.206		171.826
	97.997		199.854		155.871
	86.047		686.898		190.269
	122.179		515.061		169.673
	112.621		470.608		236.58
	128.924		447.003		160.413
	103.51		531.866		203.995
	105.099		241.385		189.682
	108.829		584.077		245.977
	106.056		590.544		211.689
	129.999		477.075		292.363
	91.774		974.552		225.697
	114.02		256.438		204.708
	91.192		505.293		192.746
	111.76		760.508		290.598
	107.351		398.693		265.38
	99.12		623.087		250.554

## Sheet: Fig. 2f
Quantification of the mean fluorescence intensities of individual cells in Fig. 2f
the fluorescence intensity of TFAP2A in TFAP2A-positive cells (a.u.)	the fluorescence intensity of TFAP2A in TFAP2A-negative cells (a.u.)	the fluorescence intensity of GFP in TFAP2A-positive cells (a.u.)	the fluorescence intensity of GFP in TFAP2A-negative cells (a.u.)	the fluorescence intensity of Active β-Catenin in TFAP2A-positive cells (a.u.)	the fluorescence intensity of Active β-Catenin in TFAP2A-negative cells (a.u.)
1362.94	113.492	436.191	445.32	222.66	676.418
831.245	126.992	264.409	823.48	411.74	399.721
802.494	116.219	207.988	393.094	196.547	575.677
876.066	122.906	403.239	570.763	285.382	474.538
778.23	129.089	1093.56	756.329	378.164	486.108
1189.6	144.112	827.557	594.829	297.414	420.634
652.208	136.886	680.657	697.55	348.775	702.146
729.635	162.168	324.392	602.562	301.281	518.756
760.163	143.303	333.133	555.744	277.872	517.101
436.345	150.287	538.079	722.222	361.111	455.926
669.786	154.813	313.304	287.658	143.829	402.481
600.711	89.626	314.324	278.355	139.178	209
881.249	93.304	359.865	418.582	209.291	324.987
1043.65	136.386	290.729	272.87	136.435	996.339
637.346	95.681	306.616	295.43	147.715	1085.78
662.58	138.401	302.804	1025.18	512.591	659.55
825.049	165.289	243.324	944.05	472.025	838.439
1009.01	121.003	329.472	252.333	126.166	1033.32
502.724	129.023	431.81	265.104	132.552	745.463
1098.56	145.457	238.126	1021.81	510.905	892.823
945.959	116.873	271.111	1052.05	526.023	235.317
421.426	141.2	325.594	1264.79	632.394	248.964
686.693	128.63	309.942	1894.74	947.37	260.44
793.143	156.226	304.471	270.492	135.246	1063.12
912.213	113.671	447.12	908.373	454.187	298.126
964.695	164.527	362.475	996.816	498.408	782.848
1001	125.289	341.907	1213.63	606.815	250.436
1239.53	97.99	381.849	212.392	106.196	343.43
1024.59	101.12	315.384	220.135	110.067	367.271
836.746	155.496	348.21	1112.92	556.462	1651.09
932.707	111.616	337.46	1063.73	531.867	329.252
1299.34	113.34	416.437	748.094	374.047	347.738
732.328	110.42	328.63	568.851	284.425	421.896
1006.26	125.968	493.521	2260.36	1130.18	339.281
627.851	119.05	270.606	1592.05	796.023	242.92
618.929	192.097	609.287	1229.66	614.828	459.125
850.298	123.568	230.277	1087.65	543.827	517.321
511.245	107.978	1518.13	1407.41	703.707	322.777
516.036	115.872	677.266	1317.19	658.595	407.081
585.252	122.643	350.363	1212.9	606.449	384.579
392.917	131.446	316.15	2109.1	1054.55	313.317
377.395	127.552	367.976	609.683	304.841	326.178
363.374	117.349	206.26	1049.79	524.895	623.166
362.628	117.969	289.818	1233.62	616.809	407.546
355.315	115.617	685.208	2109.07	1054.54	242.702
340.978	115.17	281.439	953.431	476.716	370.787
322.372	127.606	214.829	1216.98	608.491	279.324
312.377	121.923	696.298	980.689	490.344	384.191
292.311	114.59	283.206	3032.81	1516.4	371.084
269.387	123.938	1367.16	1184.87	592.436	230.065
262.122	136.217	242.906	1811.67	905.835	453.814
243.048	127.293	889.646	1143.19	571.593	398.685
234.484	160.906	1188.33	1136.18	568.091	647.518
228.219	126.907	3313.53	1876.81	938.406	313.67
216.155	174.767	418.481	1666.93	833.467	381.126
	139.928		1460.94		323.365
	109.366		1549.74		465.605
	122.616		1304.04		258.836
	130.472		2556.58		578.898
	121.143		1099.3		282.503
	111.577		1947.48		284.192
	133.612		1066.81		433.847
	108.171		1241.85		193.035
	113.643		1388.18		204.835
	112.118		899.036		251.946
	129.969		939.607		276.519
	116.459		2064.34		219.563
	149.907		651.103		254.109
	128.662		791.847		343.034
	120.654		1251.6		251.737
	135.014		1085.39		335.753
	124.755		857.567		305.121
	130.499		1715.23		491.859
	122.252		1030.63		409.03
	121.759		914.848		432.568
	124.969		1386.44		271.399
	144.382		2373.07		329.066
	123.828		1972.82		428.879
	133.515		729.902		294.971
	122.483		2112.99		334.832
	137.938		1354.25		358.823
	114.354		1309.08		402.457
	132.242		1718.01		317.543
	125.237		1678.44		191.119
	136.999		1757.97		286.706
	107.881		712.745		216.404
	117.947		1025.81		328.026
	94.728		503.882		204.772
	105.227		2883.13		260.925
	115.193		601.612		251.637
	110.708		956.752		212.565
	117.854		932.332		274.099
	136.273		1311.1		259.933
	108.942		1190.06		282.877
	123.799		758.847		346.808
	110.822		1053.82		224.7
	117.947		771.454		310.176
	110.888		842.254		240.926
	149.906		788.568		251.774
	111.259		919.68		237.603
	144.433		809.469		314.018
	124.006		976.113		445.731
	119.289		965.189		216.161
	114.862		858.57		241.861
	105.243		717.26		297.027
	121.607		1583.43		284.204
	119.394		1343.6		387.369
	159.529		1095.63		206.076
	119.699		774.054		242.097
	119.388		913.361		245.268
	127.649		843.427		237.373

## Sheet: Fig. S2b
Fluorescence intensity profiles in Fig. S2b
DAPI Active β-Catenin OCT4 GATA6					DAPI pSMAD1/5/9 OCT4 GATA6
Axis [μm]	the fluorescence intensity of DAPI (a.u.)	the fluorescence intensity of GATA6 (a.u.)	the fluorescence intensity of OCT4 (a.u.)	the fluorescence intensity of Active β-Catenin (a.u.)	Axis [μm]	the fluorescence intensity of DAPI (a.u.)	the fluorescence intensity of GATA6 (a.u.)	the fluorescence intensity of OCT4 (a.u.)	the fluorescence intensity of Psmad1/5/9 (a.u.)
0	5.265	5.94551	13.2113	70.9146	0	2.74054	3.12863	5.41967	7.73698
1	4.6482	5.75106	14.5876	79.5175	1	2.9881	2.00662	7.88645	10.627
1	3.39514	5.77431	10.8185	76.6711	1	3.84932	3.20796	9.39222	12.6138
2	4.79632	7.43747	11.5039	60.7637	2	5.80785	4.36061	9.41333	17.5355
3	8.11947	7.77258	13.5681	60.9625	3	8.45435	4.66645	11.3441	19.7173
4	9.2499	9.72912	14.1797	83.7368	4	17.6481	6.70227	20.3071	18.3151
4	6.57164	8.40719	16.8865	99.4814	4	39.8801	8.18111	49.4596	31.3698
5	8.67049	9.20597	10.0179	60.2268	5	44.3747	6.83187	90.4957	33.4269
6	10.932	11.9059	19.5651	57.841	6	44.401	6.75159	96.4579	38.8566
7	35.9865	8.74859	34.6066	32.8728	7	36.0648	8.5518	101.989	36.6165
7	51.3947	10.9116	57.9184	30.9052	7	54.162	11.1395	132.766	38.2493
8	53.6339	9.61468	73.5768	39.824	8	51.9252	10.4833	113.971	38.662
9	57.3824	12.2189	74.8301	41.5095	9	41.7494	13.3148	114.532	44.2315
10	53.0427	9.68418	92.2279	31.0364	10	39.3647	12.0396	117.032	39.9386
10	49.878	10.5702	101.354	39.985	10	35.7711	8.66704	117.313	36.303
11	48.209	11.2966	95.7809	48.3807	11	44.3148	11.7033	88.8059	29.0022
12	49.7137	14.7801	86.6691	59.0258	12	45.8306	9.54986	91.7311	31.409
12	58.1064	21.5974	73.7079	63.9212	12	49.2289	6.90553	100.342	35.9121
13	22.364	7.39714	43.0013	60.9297	13	37.0695	6.48783	64.3289	24.2294
14	12.0944	10.1874	25.3745	81.2175	14	36.6173	7.6315	33.3379	20.8971
15	9.74689	9.17539	12.728	74.8648	15	48.09	9.08538	48.7136	26.4135
15	14.2242	7.49956	18.2597	62.3921	15	77.1138	9.37844	89.4598	81.5584
16	30.116	11.0995	31.3234	42.6005	16	80.8832	13.5751	117.733	71.1188
17	53.2958	10.1586	51.7099	37.6952	17	92.8825	18.2605	151.46	49.2206
18	68.2153	11.5237	77.2186	32.4958	18	96.7451	18.4768	139.93	35.2122
18	54.6528	12.1829	116.543	33.3463	18	84.1128	18.388	126.244	36.2185
19	45.9989	13.9872	132.071	43.0543	19	95.2245	19.3532	151.206	33.5971
20	41.4734	18.6037	132.881	47.6157	20	83.6027	14.449	120.479	36.317
21	44.4952	18.6076	138.353	48.894	21	86.9837	12.0503	99.7166	37.9743
21	47.5121	13.5852	109.783	35.3276	21	89.2223	12.281	99.6084	33.4881
22	46.2176	15.5638	116.204	45.4674	22	87.8452	13.9642	97.9754	28.8013
23	44.9859	15.6558	104.504	57.2774	23	87.9806	18.0315	93.1243	25.5084
23	48.2458	13.9002	75.7333	59.7893	23	77.367	12.7633	82.7126	27.1499
24	31.5623	14.8705	51.4947	81.3864	24	66.6852	10.7883	70.8745	34.9667
25	12.9254	9.51867	22.0773	108.926	25	63.0307	8.30349	66.1557	44.5567
26	9.63997	4.99347	16.1467	126.567	26	51.1155	11.0131	45.432	42.5741
26	10.0856	5.58248	16.6207	83.3813	26	68.5729	11.5381	58.6949	56.5863
27	10.1275	7.86581	12.8289	62.6075	27	80.8029	8.56133	92.0319	45.0834
28	8.97102	8.73057	13.2504	51.1073	28	78.0865	11.7191	104.417	37.6281
29	16.2813	5.72598	18.39	44.3239	29	75.9454	13.3558	110.442	39.4383
29	48.9697	8.76703	34.4311	27.795	29	72.5054	14.5939	156.474	49.585
30	84.6665	12.2301	106.663	29.2199	30	88.3797	13.3667	165.982	56.4547
31	87.707	14.3444	145.091	31.8063	31	89.7646	14.9805	143.792	56.3897
32	80.4879	18.3823	143.32	36.078	32	92.0158	13.0213	109.692	34.4422
32	66.123	12.2272	158.364	54.4568	32	109.78	11.6467	123.529	36.554
33	63.8857	14.0208	140.27	52.3284	33	118.903	11.1654	119.144	34.4449
34	77.7173	20.4448	134.048	51.0064	34	107.307	11.6259	126.713	40.0162
34	75.0887	13.0655	125.595	45.7153	34	91.8885	11.5532	129.184	47.871
35	65.3111	15.2303	133.233	44.5074	35	66.0211	14.787	117.719	44.9787
36	66.7484	15.4597	138.053	49.4334	36	57.3155	10.99	107.042	42.7351
37	54.0617	11.6306	121.91	51.7008	37	32.9511	11.8192	70.4091	34.3875
37	70.6269	9.13184	111.467	56.3075	37	18.0348	9.63016	28.2905	39.3301
38	84.6233	7.75445	127.878	61.3295	38	26.229	8.9375	24.532	41.5452
39	70.246	9.47146	123.934	57.8478	39	33.4103	9.81932	61.4536	38.0641
40	85.4621	11.2366	148.216	41.4653	40	40.2179	17.6601	128.268	41.177
40	71.4314	13.4048	157.91	43.0005	40	35.6939	12.8332	111.309	54.0885
41	79.2602	10.4665	142.38	43.6918	41	42.8697	11.7925	104.882	41.4691
42	96.1089	9.21055	120.198	46.5133	42	39.7749	11.4404	89.5425	37.9274
43	56.2198	9.07101	79.0762	53.871	43	36.6269	12.0006	83.5616	50.773
43	18.8877	5.65831	27.6944	63.3349	43	33.3933	11.1216	89.4582	37.7372
44	9.67001	7.07446	17.4442	85.6768	44	41.4523	11.7501	109.251	30.4412
45	8.09874	10.8388	17.5667	113.586	45	41.7401	15.2149	129.23	34.4969
45	5.74544	12.8116	19.849	132.001	45	49.2884	13.1404	118.318	31.1243
46	7.06599	7.55007	16.8108	112.211	46	66.3314	14.1654	115.726	24.4339
47	7.37713	12.0768	15.5928	142.389	47	67.9619	16.1899	120.872	20.1848
48	7.41531	11.2567	21.6798	116.16	48	60.0922	23.6052	118.483	35.7863
48	4.71188	9.92419	29.8649	91.8701	48	53.6159	23.7256	130.29	45.7988
49	4.9342	9.42132	25.0463	67.3256	49	49.1433	17.6382	117.464	38.3869
					50	50.9583	10.7054	120.507	20.6807
					51	45.8549	12.5887	91.0953	19.5831
					51	54.4104	8.0112	87.1642	19.1285
					52	52.5758	8.58361	93.4495	25.3458
					53	47.8008	9.70881	93.5667	22.6343
					54	28.8284	8.85834	80.637	17.6439
					54	18.7464	6.56796	40.9442	23.5954
					55	8.57927	4.72792	17.3357	18.154
					56	6.93274	5.04646	11.7092	7.8222
					57	6.01343	3.93596	8.77563	8.39729
					57	5.29454	4.04647	6.09007	11.501

## Sheet: Fig. S2e
Proportion of the different cell types in CBN-D4 and IBN-D4 in Fig. S2e
	the numbers of TFAP2A-positive cells	total cell count	percentage		the numbers of TFAP2A-positive cells	total cell count	percentage
CBN-D4	72	3024	0.0238095	IBN-D4	249	431	0.577726
	99	2754	0.0359477		296	502	0.589641
	64	2539	0.0252068		237	418	0.566986
	the numbers of TFAP2C-positive cells	total cell count	percentage		the numbers of TFAP2C-positive cells	total cell count	percentage
CBN-D4	65	3799	0.0171098	IBN-D4	337	369	0.913279
	35	2755	0.0127042		355	382	0.929319
	26	3218	0.00807955		413	457	0.90372
	the numbers of VIM--positive cells	total cell count	percentage		the numbers of VIM-positive cells	total cell count	percentage
CBN-D4	3476	3799	0.914978	IBN-D4	5	351	0.014245
	2576	2755	0.935027		9	368	0.0244565
	3005	3218	0.93381		4	381	0.0104987

## Sheet: Fig. S3b
Proportion of the different cell types in Fig. S3b
	the numbers of OCT4-positive cells	total cell count	percentage
D1	185	188	0.984043
	210	223	0.941704
	210	217	0.967742
D2	317	403	0.7866
	310	411	0.754258
	336	411	0.817518
D3	212	1345	0.157621
	280	1345	0.208178
	118	927	0.127292
D4	18	4251	0.0042343
	44	4251	0.0103505
	39	2133	0.0182841
	the numbers of T-positive cells	total cell count	percentage
D1	145	199	0.728643
	178	231	0.770563
	173	220	0.786364
D2	400	434	0.921659
	368	432	0.851852
	374	423	0.884161
D3	151	1330	0.113534
	105	1163	0.0902837
	99	923	0.107259
D4	174	4557	0.038183
	62	2291	0.0270624
	38	2185	0.0173913
	the numbers of GATA6-positive cells	total cell count	percentage
D1	33	177	0.186441
	30	216	0.138889
	31	203	0.152709
D2	266	404	0.658416
	281	417	0.673861
	290	423	0.685579
D3	1185	1324	0.895015
	1014	1163	0.871883
	797	923	0.863489
D4	4184	4574	0.914735
	2160	2320	0.931034
	1955	2183	0.895557
	the numbers of FLT1-positive cells	total cell count	percentage
D1	0	288	0
	0	206	0
	0	161	0
D2	314	409	0.767726
	341	496	0.6875
	374	507	0.737673
D3	908	1120	0.810714
	832	932	0.892704
	1288	1492	0.863271
D4	2822	3018	0.935056
	2511	2730	0.91978
	2307	2541	0.90791
	the numbers of KDR-positive cells	total cell count	percentage
D1	0	195	0
	0	274	0
	0	226	0
D2	215	427	0.503513
	328	594	0.552189
	304	528	0.575758
D3	1198	1336	0.896707
	1429	1531	0.933377
	1371	1462	0.937756
D4	3297	3678	0.896411
	2539	2664	0.953078
	2979	3095	0.96252

## Sheet: Fig. 5n
Proportion of the different cell types in CBP-D4 AIC, CBP-D4 mTeSR and CBP-D4 E8 in Fig. 5n
CBP-D4 (mTeSR)
total cell count	the numbers of GATA6-positive cells	percentage
6019	232	0.0385446
4541	183	0.0402995
4947	256	0.0517485
total cell count	the numbers of TFAP2A-positive cells	percentage
6517	6293	0.965628
4001	3874	0.968258
8006	7989	0.997877
total cell count	the numbers of TFAP2C-positive cells	percentage
7410	6594	0.889879
4967	4668	0.939803
4911	4490	0.914274
CBP-D4 (E8)
total cell count	the numbers of TFAP2A-positive cells	percentage
6725	4601	0.684164
6197	4462	0.720026
5431	3634	0.669122
total cell count	the numbers of TFAP2C-positive cells	percentage
7198	3588	0.498472
6866	3140	0.457326
6694	2831	0.422916
total cell count	the numbers of GATA6-positive cells	percentage
7198	3900	0.541817
6866	3100	0.4515
6694	3300	0.492979
CBP-D4 (AIC)
total cell count	the numbers of TFAP2A-positive cells	percentage
2222	2163	0.973447
2107	1966	0.93308
3861	3629	0.939912
total cell count	the numbers of TFAP2C-positive cells	percentage
3019	2823	0.935078
2466	2225	0.902271
5392	4843	0.898182
total cell count	the numbers of GATA6-positive cells	percentage
2112	200	0.094697
2704	400	0.147929
4127	300	0.072692
CBN-D4 (PXGL)
total cell count	the numbers of TFAP2A-positive cells	percentage
4092	148	0.0361681
7267	426	0.0586212
3906	245	0.062724
total cell count	the numbers of TFAP2C-positive cells	percentage
3731	129	0.0345752
4695	204	0.0434505
5190	234	0.0450867
total cell count	the numbers of GATA6-positive cells	percentage
4092	3776	0.922776
7267	6952	0.956653
3906	3600	0.921659
CBN-D4 (AIC-N)
total cell count	the numbers of TFAP2A-positive cells	percentage
3024	72	0.0238095
2754	99	0.0359477
2539	64	0.0252068
total cell count	the numbers of TFAP2C-positive cells	percentage
3799	65	0.0171098
2755	35	0.0127042
3218	26	0.00807955
total cell count	the numbers of GATA6-positive cells	percentage
4574	4184	0.914735
2320	2160	0.931034
2183	1955	0.895557

## Sheet: Fig. 6d
Proportion of the different cell types in CBP-D5 and CBAP-D5 in Fig. 6d
	total cell count	the numbers of GATA6-positive cells	percentage		total cell count	the numbers of GATA6-positive cells	percentage
CBP-D5	8253	450	0.0545256	CBAP-D5	9893	9595	0.969878
	9123	926	0.101502		10217	9922	0.971127
	7438	644	0.0865824		14738	14532	0.986023
	total cell count	the numbers of TFAP2A-positive cells	percentage		total cell count	the numbers of TFAP2A-positive cells	percentage
	8253	7824	0.948019		9893	80	0.00808653
	9123	8471	0.928532		10217	91	0.00890672
	7438	7183	0.965717		14738	181	0.0122812

## Sheet: Fig. 6k
Proportion of the different cell types in Fig. 6k
	the numbers of OCT4-positive cells	total cell count	percentage
D1	201	206	0.975728
	177	183	0.967213
	307	313	0.980831
D2	21	24	0.875
	40	47	0.851064
	290	350	0.828571
D3	305	421	0.724466
	159	244	0.651639
	687	935	0.734759
D4	69	3782	0.0182443
	112	3692	0.0303359
	140	5735	0.0244115
D5	6	6910	0.000868307
	10	8025	0.00124611
	33	4317	0.0076442
	the numbers of T-positive cells	total cell count	percentage
D1	320	448	0.714286
	287	384	0.747396
	272	350	0.777143
D2	21	24	0.875
	43	47	0.914894
	300	350	0.857143
D3	410	421	0.973872
	226	244	0.92623
	886	935	0.947594
D4	206	3782	0.0544685
	238	3692	0.0644637
	301	5735	0.0524847
D5	151	6910	0.0218524
	102	8025	0.0127103
	102	4317	0.0236275
	the numbers of GATA6-positive cells	total cell count	percentage
D1	6	206	0.0291262
	7	183	0.0382514
	10	313	0.0319489
D2	18	24	0.75
	38	47	0.808511
	250	350	0.714286
D3	350	421	0.831354
	200	244	0.819672
	840	935	0.898396
D4	3450	3782	0.912216
	3424	3692	0.927411
	5550	5735	0.967742
D5	6785	6910	0.98191
	7852	8025	0.978442
	4250	4317	0.98448
	the numbers of FLT1-positive cells	total cell count	percentage
D1	195	257	0.758755
	285	350	0.814286
	231	268	0.86194
D2	446	493	0.904665
	193	216	0.893519
	203	216	0.939815
D3	220	246	0.894309
	437	472	0.925847
	440	467	0.942184
D4	3500	3741	0.935579
	5000	5311	0.941442
	3400	3488	0.974771
D5	7210	7332	0.983361
	6170	6351	0.971501
	4673	5027	0.92958
	the numbers of KDR-positive cells	total cell count	percentage
D1	212	257	0.824903
	313	350	0.894286
	234	268	0.873134
D2	447	493	0.906694
	189	216	0.875
	198	216	0.916667
D3	225	246	0.914634
	440	472	0.932203
	420	467	0.899358
D4	3600	3741	0.96231
	4850	5311	0.913199
	3300	3488	0.946101
D5	7000	7332	0.954719
	6200	6351	0.976224
	4900	5027	0.974736

## Sheet: Fig. S6k
The dynamics of the proportion of mTomato-positive cells in the differentiation time courses for MESP1-mTomato knock-in reporter CBAPs in Fig. S6k
time(h)	the numbers of mTomato-positive cells	total cell count	percentage
24h	0	154	0
29h	17	193	0.0880829
34h	74	243	0.304527
39h	151	260	0.580769
44h	239	310	0.770968
49h	317	401	0.790524
54h	362	428	0.845794
59h	453	522	0.867816
64h	515	588	0.87585
69h	481	632	0.761076
74h	381	690	0.552174
79h	323	702	0.460114
84h	242	717	0.337517
89h	184	720	0.255556
94h	111	698	0.159026
99h	75	712	0.105337
104h	41	730	0.0561644
109h	27	754	0.035809
114h	12	781	0.0153649
119h	8	787	0.0101652
